# Supplementary material for: Diversity of bacterial small RNAs drives competitive strategies for a mutual chaperone
Source: Nat Commun. 2022 May 4;13:2449. doi: 10.1038/s41467-022-30211-z (PMC9068810; doi:10.1038/s41467-022-30211-z)
Supplement: Supplementary file 4 — Source Data [file 41467_2022_30211_MOESM4_ESM.xlsx]

## Sheet: Fig.1b
Fig. 1b
Remaining resident as a function of competitor concentration
	% Remaining resident
Concentration (nM)	DAvsDA	Error	DAvsCX	Error	CXvsDA	Error	CXvsCX	Error
0	96.6	6.6	96.6	6.6	95.5	10	95.5	10
0.5	81.9	8.9	28.4	4.2	89.7	14.7	69.2	8.2
5	42.1	4.1	14.9	4.7	86.8	5.3	41.9	4.2
50	10.3	1.5	10.4	1.6	85	2.8	21.8	2.7

## Sheet: Fig.1c
Fig. 1c (same as Fig. 2a, right)
Representative single-molecule fluorescent trace
Time (s)	Cy3 fluorescence (a. u.)	Cy5 fluorescence (a. u.)
0.2	105.516	-78.5093
0.4	155.85	-76.5093
0.6	150.116	-76.9093
0.8	162.316	-73.5093
1	145.316	-77.3093
1.2	139.716	-74.1093
1.4	131.516	-73.9093
1.6	122.316	-75.9093
1.8	113.716	-78.5093
2	114.916	-79.9093
2.2	115.916	-83.9093
2.4	122.316	-86.5093
2.6	124.516	-85.3093
2.8	131.116	-90.1093
3	131.916	-89.1093
3.2	136.116	-90.3093
3.4	137.316	-91.7093
3.6	149.316	-94.5093
3.8	139.916	-93.1093
4	139.116	-94.3093
4.2	138.516	-97.9093
4.4	133.316	-92.7093
4.6	130.516	-91.9093
4.8	133.516	-89.9093
5	136.316	-89.7093
5.2	129.716	-85.9093
5.4	134.116	-88.7093
5.6	117.316	-91.3093
5.8	115.516	-90.7093
6	106.516	-91.5093
6.2	105.916	-86.1093
6.4	112.516	-83.9093
6.6	120.516	-80.3093
6.8	116.316	-75.5093
7	123.716	-62.5093
7.2	124.716	-56.5093
7.4	111.916	-42.5093
7.6	113.916	-18.5093
7.8	127.516	-4.1093
8	132.916	3.2907
8.2	129.116	7.0907
8.4	139.116	0.8907
8.6	134.316	-4.5093
8.8	131.516	-11.4495
9	122.116	-13.1319
9.2	124.116	-11.5588
9.4	118.116	-3.73212
9.6	115.316	-6.8541
9.8	116.516	-6.38664
10	124.116	-6.12975
10.2	125.516	-2.08343
10.4	130.916	-2.04768
10.6	134.916	-2.4225
10.8	125.316	0.99212
11	126.316	7.59617
11.2	131.916	2.98965
11.4	129.116	3.77257
11.6	134.116	6.94492
11.8	136.516	14.7067
12	137.516	9.25791
12.2	130.116	14.5985
12.4	126.516	10.9286
12.6	132.516	5.84814
12.8	134.716	0.35709
13	126.116	-5.14454
13.2	130.116	-9.05673
13.4	130.316	-2.97949
13.6	123.716	-2.31281
13.8	119.516	-0.85671
14	118.316	3.58883
14.2	111.916	-1.90523
14.4	117.916	-3.44716
14.6	133.916	-2.68041
14.8	129.316	-7.36608
15	135.116	-4.12616
15.2	135.316	2.65777
15.4	129.516	-0.84126
15.6	109.916	0.10459
15.8	119.716	1.37041
16	121.316	-2.41999
16.2	117.516	-9.44965
16.4	124.116	-6.38076
16.6	136.916	-6.00888
16.8	140.116	-3.8917
17	140.516	-5.77222
17.2	148.916	5.6178
17.4	145.716	4.81884
17.6	138.316	5.78848
17.8	146.516	5.55175
18	145.316	7.43749
18.2	143.516	-2.32179
18.4	151.116	-0.83367
18.6	150.916	0.61273
18.8	138.716	-0.07164
19	135.716	4.1389
19.2	140.516	5.70603
19.4	124.716	3.72425
19.6	124.916	-0.68399
19.8	122.916	0.1187
20	119.316	0.77509
20.2	116.316	0.99491
20.4	123.316	6.21542
20.6	115.316	8.99664
20.8	109.716	6.76929
21	111.116	1.03343
21.2	121.716	1.66262
21.4	117.516	-8.71979
21.6	128.716	-12.5993
21.8	133.316	-15.171
22	133.116	-13.421
22.2	133.916	-13.5733
22.4	136.716	-6.05199
22.6	135.716	0.70908
22.8	140.516	4.09086
23	139.316	8.25169
23.2	122.516	10.3885
23.4	124.316	8.30771
23.6	120.316	4.66178
23.8	120.916	2.65611
24	126.516	3.24543
24.2	143.916	0.65813
24.4	153.516	1.64165
24.6	159.116	8.00304
24.8	166.316	4.47368
25	172.116	1.00592
25.2	168.116	3.66443
25.4	155.916	3.8506
25.6	157.716	-5.7068
25.8	144.116	2.05646
26	139.916	-6.24434
26.2	133.116	-2.38044
26.4	139.716	-4.53032
26.6	143.516	-7.18275
26.8	151.316	-8.69935
27	147.516	-2.88399
27.2	149.516	-8.16938
27.4	148.316	-2.81684
27.6	140.116	0.33528
27.8	141.716	-2.90173
28	147.316	-4.95774
28.2	144.316	-8.65542
28.4	136.916	-10.8681
28.6	130.916	4.03073
28.8	134.516	4.96769
29	135.116	10.9831
29.2	129.916	12.7309
29.4	133.516	8.40273
29.6	141.316	-3.48405
29.8	130.316	-5.73479
30	129.116	-2.16664
30.2	135.516	4.83679
30.4	138.316	8.10044
30.6	135.316	11.6312
30.8	146.316	12.8453
31	145.116	3.35414
31.2	150.516	2.72876
31.4	154.116	-0.18258
31.6	157.116	-3.68404
31.8	159.516	-4.33802
32	150.316	-5.4471
32.2	139.516	-6.59597
32.4	124.716	-4.89774
32.6	116.716	-7.16642
32.8	116.516	-3.73447
33	129.316	3.12816
33.2	141.116	1.21767
33.4	157.916	-1.41681
33.6	160.916	10.9877
33.8	149.316	12.4733
34	137.516	8.68549
34.2	137.516	6.76453
34.4	137.916	9.19774
34.6	141.716	-4.4208
34.8	151.716	-12.1126
35	156.516	-13.5303
35.2	149.316	-10.2307
35.4	139.716	-10.9682
35.6	146.716	-12.3455
35.8	138.516	0.2599
36	145.716	-1.32072
36.2	148.716	-4.24297
36.4	152.116	-1.68473
36.6	168.316	-3.01356
36.8	162.916	-7.71084
37	167.716	-2.47874
37.2	164.516	2.71161
37.4	160.516	-1.50313
37.6	135.116	1.07706
37.8	141.316	8.65218
38	134.116	9.22222
38.2	136.516	8.38718
38.4	139.516	15.9471
38.6	136.516	14.9019
38.8	135.516	8.45162
39	141.516	8.19628
39.2	137.116	6.93586
39.4	153.116	0.27037
39.6	156.716	2.19981
39.8	159.316	-5.47583
40	157.116	-8.55655
40.2	165.716	-8.44234
40.4	141.716	-8.93321
40.6	150.316	-9.42915
40.8	150.516	-7.13017
41	137.516	2.16373
41.2	136.916	3.25256
41.4	146.716	2.33632
41.6	137.516	4.01499
41.8	140.916	9.15591
42	146.516	1.16007
42.2	132.916	-2.17151
42.4	132.316	-4.6378
42.6	139.316	-5.6378
42.8	123.316	-11.8378
43	119.316	-19.2378
43.2	127.716	-18.6378
43.4	129.916	-12.4378
43.6	125.516	-12.8378
43.8	144.116	-12.8378
44	159.916	-2.2378
44.2	160.916	-3.4378
44.4	155.916	-4.4378
44.6	164.516	-1.8378
44.8	156.516	2.9622
45	160.716	-0.0378
45.2	152.316	5.1622
45.4	165.716	5.1622
45.6	161.316	-0.0378
45.8	170.516	-2.4378
46	166.516	-6.0378
46.2	183.716	-11.6378
46.4	174.316	-15.6378
46.6	162.716	-8.6378
46.8	155.116	-11.2378
47	145.116	-6.8378
47.2	140.716	-7.6378
47.4	138.116	-3.6378
47.6	153.716	-3.8378
47.8	154.916	-1.6378
48	160.116	5.5622
48.2	161.516	3.9622
48.4	166.916	8.3622
48.6	175.716	7.9622
48.8	175.716	3.7622
49	165.916	9.3622
49.2	164.516	17.5622
49.4	162.316	16.3622
49.6	138.116	12.3622
49.8	135.516	19.7622
50	133.116	-0.4378
50.2	126.116	-5.0378
50.4	132.716	-4.2378
50.6	135.516	-1.0378
50.8	145.116	7.1622
51	153.316	11.1622
51.2	161.716	16.9622
51.4	158.916	15.5622
51.6	164.716	18.1622
51.8	158.516	6.7622
52	152.716	16.9622
52.2	144.116	10.7622
52.4	133.916	6.3622
52.6	141.116	6.1622
52.8	136.316	3.7622
53	147.716	-2.8378
53.2	158.516	-4.8378
53.4	162.516	-1.0378
53.6	159.716	-2.2378
53.8	167.316	-4.6378
54	156.316	-0.8378
54.2	158.316	5.3622
54.4	163.316	5.3622
54.6	152.916	-1.2378
54.8	152.116	6.5622
55	157.716	-3.6378
55.2	147.316	-8.4378
55.4	138.516	-10.2378
55.6	152.316	-10.4378
55.8	148.116	-18.2378
56	157.316	-17.0378
56.2	172.916	-17.4378
56.4	172.916	-22.4378
56.6	176.116	-10.8378
56.8	167.316	-11.2378
57	157.916	-4.0378
57.2	143.116	2.1622
57.4	134.716	11.9622
57.6	114.116	-1.4378
57.8	120.116	6.1622
58	110.916	0.9622
58.2	102.716	5.5622
58.4	117.316	-5.6378
58.6	118.116	5.9622
58.8	115.116	3.3622
59	127.316	8.3622
59.2	141.116	6.9622
59.4	134.316	17.9622
59.6	145.116	13.3622
59.8	148.916	17.5622
60	146.516	12.1622
60.2	144.716	-3.8378
60.4	153.116	-11.8378
60.6	153.516	-6.2378
60.8	155.316	-2.0378
61	150.516	4.1622
61.2	162.916	14.9622
61.4	153.316	19.5622
61.6	151.316	16.7622
61.8	147.516	9.1622
62	147.516	9.9622
62.2	137.916	7.9622
62.4	150.116	8.5622
62.6	152.716	4.5622
62.8	146.116	-0.8378
63	161.116	-8.0378
63.2	149.516	-9.2378
63.4	138.916	-7.6378
63.6	132.316	-1.2378
63.8	135.116	4.5622
64	126.316	13.3622
64.2	122.516	12.7622
64.4	123.916	4.9622
64.6	129.516	0.7622
64.8	137.716	1.5622
65	132.916	-8.8378
65.2	146.116	-8.4378
65.4	148.316	3.5622
65.6	143.916	9.7622
65.8	132.516	9.3622
66	134.316	14.1622
66.2	135.916	22.7622
66.4	139.916	10.3622
66.6	136.916	5.7622
66.8	142.516	7.7622
67	140.716	8.1622
67.2	126.116	-4.6378
67.4	113.116	1.5622
67.6	120.116	-1.0378
67.8	126.516	-7.6378
68	132.116	-10.0378
68.2	137.116	-4.8378
68.4	143.516	-1.4378
68.6	141.516	3.7622
68.8	132.116	8.3622
69	135.116	14.7622
69.2	152.516	20.1622
69.4	155.316	16.1622
69.6	150.716	17.3622
69.8	160.516	16.3622
70	152.516	14.5622
70.2	136.316	13.1622
70.4	137.516	8.3622
70.6	149.516	2.9622
70.8	170.916	2.5622
71	180.516	0.9622
71.2	183.716	-2.2378
71.4	190.316	5.9622
71.6	188.916	12.7622
71.8	170.516	13.9622
72	157.716	13.7622
72.2	145.916	10.7622
72.4	132.716	6.7622
72.6	133.516	-1.8378
72.8	126.316	-4.4378
73	129.116	-8.0378
73.2	139.716	-5.8378
73.4	140.116	-6.6378
73.6	136.916	-8.4378
73.8	139.916	-2.8378
74	146.716	-2.4378
74.2	152.116	-7.4378
74.4	158.916	-3.2378
74.6	151.116	4.1622
74.8	151.916	-4.4378
75	154.116	-5.4378
75.2	139.316	4.3622
75.4	135.316	-5.6378
75.6	143.116	-11.6378
75.8	138.316	-18.0378
76	129.116	-15.6378
76.2	140.116	-21.2378
76.4	151.716	-19.0378
76.6	141.116	-10.2378
76.8	145.516	0.1622
77	140.516	-2.4378
77.2	129.916	-5.8378
77.4	113.316	-2.4378
77.6	106.316	-12.2378
77.8	103.516	-12.4378
78	111.116	-5.8378
78.2	124.316	0.1622
78.4	128.316	0.5622
78.6	144.316	-3.2378
78.8	142.516	-4.8378
79	141.716	-2.2378
79.2	141.516	-3.2378
79.4	145.716	3.5622
79.6	139.716	11.3622
79.8	141.316	16.9622
80	144.716	13.3622
80.2	134.916	23.1622
80.4	125.916	14.7622
80.6	130.516	10.7622
80.8	126.516	12.1622
81	135.916	16.9622
81.2	141.716	3.3622
81.4	160.316	3.9622
81.6	163.716	4.7622
81.8	173.116	1.9622
82	166.916	-3.0378
82.2	178.916	5.3622
82.4	162.116	24.1622
82.6	149.316	37.7622
82.8	145.716	51.5622
83	131.116	61.1622
83.2	114.116	63.9622
83.4	114.516	42.9622
83.6	124.916	30.1622
83.8	124.716	9.3622
84	134.116	-5.2378
84.2	132.716	-11.8378
84.4	136.116	-11.0378
84.6	136.916	-11.0378
84.8	128.116	-9.8378
85	131.316	-8.0378
85.2	137.116	-7.2378
85.4	126.916	-11.6378
85.6	128.316	-11.4378
85.8	137.516	-5.8378
86	135.916	-3.2378
86.2	138.316	4.1622
86.4	147.316	12.5622
86.6	135.916	15.5622
86.8	122.916	17.1622
87	111.116	10.7622
87.2	111.116	0.3622
87.4	112.916	7.3622
87.6	116.716	5.7622
87.8	124.116	0.3622
88	135.716	6.9622
88.2	138.716	0.7622
88.4	147.316	-8.6378
88.6	144.716	-11.2378
88.8	147.916	-8.0378
89	152.116	-2.4378
89.2	151.316	5.3622
89.4	140.516	11.3622
89.6	147.516	15.7622
89.8	146.916	11.5622
90	145.316	4.5622
90.2	141.516	2.9622
90.4	149.516	1.7622
90.6	154.516	0.7622
90.8	160.716	5.5622
91	158.316	0.3622
91.2	149.116	10.3622
91.4	150.516	9.3622
91.6	139.716	7.5622
91.8	142.116	10.1622
92	142.116	15.5622
92.2	152.716	53.5622
92.4	124.916	80.3622
92.6	109.916	107.362
92.8	89.7165	133.762
93	67.3165	157.362
93.2	55.1165	131.362
93.4	58.5165	100.162
93.6	69.9165	72.9622
93.8	83.9165	49.1622
94	98.7165	25.5622
94.2	108.116	3.9622
94.4	130.716	0.9622
94.6	133.316	2.3622
94.8	139.316	-4.2378
95	140.716	-0.0378
95.2	135.916	-0.0378
95.4	131.316	2.5622
95.6	130.916	-0.2378
95.8	122.716	3.7622
96	133.716	3.9622
96.2	143.316	1.7622
96.4	135.916	5.7622
96.6	139.316	13.7622
96.8	143.116	12.5622
97	133.916	11.3622
97.2	126.116	18.3622
97.4	137.716	18.7622
97.6	139.916	18.9622
97.8	141.516	10.3622
98	142.116	15.3622
98.2	147.316	13.5622
98.4	131.516	13.5622
98.6	132.316	17.5622
98.8	138.716	19.1622
99	133.916	14.7622
99.2	130.916	16.9622
99.4	138.916	15.1622
99.6	139.716	6.3622
99.8	124.716	8.9622
100	132.716	6.1622
100.2	127.116	-1.2378
100.4	141.716	2.7622
100.6	153.516	8.1622
100.8	145.516	6.7622
101	136.716	4.9622
101.2	144.916	1.9622
101.4	142.516	0.5622
101.6	129.916	-10.2378
101.8	133.316	-2.6378
102	141.916	-3.8378
102.2	143.916	3.9622
102.4	138.316	11.9622
102.6	138.116	22.3622
102.8	153.716	25.5622
103	151.116	28.7622
103.2	153.716	23.9622
103.4	153.716	11.5622
103.6	150.316	4.3622
103.8	138.716	-0.4378
104	144.316	2.1622
104.2	148.916	4.3622
104.4	146.516	12.1622
104.6	158.716	16.1622
104.8	163.116	15.1622
105	166.316	10.5622
105.2	152.516	9.1622
105.4	152.116	6.1622
105.6	148.516	-1.2378
105.8	155.316	-3.8378
106	147.516	-0.4378
106.2	157.516	1.9622
106.4	151.516	14.3622
106.6	144.716	18.7622
106.8	140.716	16.5622
107	136.516	19.3622
107.2	120.916	23.3622
107.4	135.116	7.7622
107.6	142.316	9.1622
107.8	135.316	8.3622
108	139.916	5.9622
108.2	168.516	-0.4378
108.4	172.316	-1.0378
108.6	164.116	0.7622
108.8	179.316	6.7622
109	181.516	3.9622
109.2	165.116	2.3622
109.4	166.716	1.9622
109.6	176.716	-2.8378
109.8	163.716	-10.2378
110	153.916	-11.8378
110.2	148.516	-6.6378
110.4	134.116	-0.8378
110.6	128.316	-2.8378
110.8	126.116	-0.6378
111	139.316	8.7622
111.2	138.516	17.3622
111.4	134.916	11.9622
111.6	138.316	15.9622
111.8	150.716	20.1622
112	143.516	15.1622
112.2	144.316	13.3622
112.4	149.516	14.9622
112.6	146.116	7.5622
112.8	127.316	9.3622
113	131.716	9.7622
113.2	134.316	0.3622
113.4	125.116	2.7622
113.6	126.716	10.1622
113.8	145.316	7.3622
114	147.316	4.3622
114.2	144.916	7.5622
114.4	156.516	5.5622
114.6	151.316	3.3622
114.8	146.316	2.3622
115	135.516	5.5622
115.2	134.116	3.7622
115.4	125.516	4.9622
115.6	130.116	13.5622
115.8	123.916	17.5622
116	130.116	13.3622
116.2	133.316	22.7622
116.4	135.516	21.3622
116.6	130.316	16.1622
116.8	129.516	18.9622
117	128.516	20.9622
117.2	133.116	12.5622
117.4	137.916	13.3622
117.6	142.316	11.9622
117.8	153.316	11.5622
118	152.116	5.1622
118.2	145.116	3.7622
118.4	146.716	-1.6378
118.6	149.516	0.3622
118.8	147.916	2.3622
119	148.516	7.5622
119.2	158.516	-1.4378
119.4	157.716	3.1622
119.6	150.316	5.1622
119.8	153.116	-1.4378
120	146.716	1.1622
120.2	139.716	13.3622
120.4	139.516	20.3622
120.6	141.916	11.3622
120.8	128.516	11.5622
121	127.716	12.5622
121.2	123.116	7.7622
121.4	128.516	-2.8378
121.6	128.116	5.5622
121.8	134.316	2.5622
122	142.316	-2.6378
122.2	146.116	0.5622
122.4	140.316	3.7622
122.6	147.716	2.9622
122.8	142.116	11.7622
123	140.516	13.3622
123.2	136.516	9.3622
123.4	126.716	11.3622
123.6	115.116	7.3622
123.8	124.716	-0.4378
124	131.716	3.3622
124.2	130.516	4.7622
124.4	145.916	-0.4378
124.6	158.716	3.5622
124.8	154.716	0.9622
125	151.316	-5.0378
125.2	159.516	-2.6378
125.4	145.316	5.5622
125.6	137.916	4.7622
125.8	135.916	10.5622
126	136.116	21.7622
126.2	130.116	27.9622
126.4	134.316	27.3622
126.6	136.516	26.9622
126.8	139.716	24.1622
127	140.916	12.5622
127.2	141.916	9.1622
127.4	132.116	29.3622
127.6	108.716	46.5622
127.8	88.9165	68.5622
128	63.5165	104.762
128.2	54.9165	126.962
128.4	47.5165	128.562
128.6	51.3165	151.962
128.8	72.5165	127.562
129	96.3165	92.1622
129.2	108.316	71.3622
129.4	135.516	42.9622
129.6	149.916	-0.2378
129.8	147.116	0.7622
130	144.916	1.3622
130.2	145.316	-1.4378
130.4	152.916	4.5622
130.6	151.516	7.5622
130.8	158.516	5.1622
131	157.716	10.3622
131.2	154.716	7.3622
131.4	141.716	2.3622
131.6	157.516	1.7622
131.8	151.116	10.3622
132	154.716	2.1622
132.2	154.716	0.5622
132.4	147.316	1.5622
132.6	133.116	0.1622
132.8	133.316	-3.0378
133	130.516	-0.6378
133.2	133.316	0.1622
133.4	148.916	-4.6378
133.6	143.716	1.5622
133.8	147.516	-4.8378
134	150.116	-2.6378
134.2	158.116	0.5622
134.4	155.716	5.1622
134.6	158.516	0.5622
134.8	161.916	6.9622
135	160.516	14.1622
135.2	159.316	48.7622
135.4	156.716	52.7622
135.6	157.116	48.7622
135.8	144.516	53.1622
136	142.116	44.3622
136.2	132.916	2.9622
136.4	128.316	-3.4378
136.6	107.116	5.1622
136.8	113.716	6.5622
137	111.316	19.9622
137.2	113.316	26.1622
137.4	113.916	33.9622
137.6	126.716	28.1622
137.8	126.516	17.7622
138	125.916	1.9622
138.2	130.116	2.9622
138.4	130.916	1.3622
138.6	141.516	-1.0378
138.8	161.116	2.9622
139	163.916	6.1622
139.2	149.916	5.1622
139.4	148.116	4.5622
139.6	154.316	4.3622
139.8	129.516	7.7622
140	131.516	14.3622
140.2	133.516	52.3622
140.4	135.716	48.7622
140.6	137.916	58.7622
140.8	147.916	53.5622
141	141.116	45.7622
141.2	147.516	0.5622
141.4	141.716	0.5622
141.6	135.316	-3.8378
141.8	137.516	-3.2378
142	149.116	-2.2378
142.2	162.516	4.5622
142.4	167.716	5.9622
142.6	177.716	5.3622
142.8	186.516	4.9622
143	185.116	17.3622
143.2	170.916	18.9622
143.4	168.116	21.1622
143.6	154.316	22.3622
143.8	134.516	25.5622
144	126.716	14.9622
144.2	116.516	10.5622
144.4	113.916	11.9622
144.6	119.316	7.9622
144.8	124.116	6.5622
145	122.116	11.5622
145.2	139.716	10.7622
145.4	154.916	1.7622
145.6	151.716	2.1622
145.8	148.916	3.1622
146	153.916	-1.4378
146.2	151.116	-1.6378
146.4	138.516	5.3622
146.6	134.116	0.3622
146.8	134.916	9.1622
147	132.116	7.1622
147.2	127.716	6.9622
147.4	124.116	4.5622
147.6	121.916	10.5622
147.8	117.516	-1.2378
148	123.916	-1.2378
148.2	125.716	-1.6378
148.4	140.316	-1.6378
148.6	154.316	-5.4378
148.8	171.316	-3.8378
149	172.916	0.1622
149.2	174.916	3.9622
149.4	162.116	3.3622
149.6	159.316	3.5622
149.8	146.316	2.7622
150	146.316	-2.0378
150.2	139.716	-5.2378
150.4	151.116	0.7622
150.6	153.116	2.9622
150.8	148.716	2.3622
151	143.716	5.1622
151.2	146.916	2.9622
151.4	141.916	3.7622
151.6	135.516	6.3622
151.8	142.116	10.5622
152	146.516	18.1622
152.2	147.916	22.7622
152.4	142.716	23.1622
152.6	154.716	17.7622
152.8	148.316	12.7622
153	135.916	5.5622
153.2	131.316	10.1622
153.4	136.916	0.5622
153.6	127.916	10.1622
153.8	127.716	16.1622
154	132.716	17.9622
154.2	150.316	13.3622
154.4	141.316	14.1622
154.6	140.916	12.5622
154.8	157.516	10.5622
155	156.316	11.1622
155.2	153.116	10.9622
155.4	161.316	19.1622
155.6	164.116	12.9622
155.8	142.916	8.1622
156	141.316	11.5622
156.2	130.916	7.3622
156.4	126.716	7.3622
156.6	130.716	11.3622
156.8	135.916	19.5622
157	135.516	14.5622
157.2	142.316	17.7622
157.4	144.316	9.7622
157.6	129.916	9.1622
157.8	138.916	11.9622
158	145.316	13.3622
158.2	137.316	13.1622
158.4	130.516	15.5622
158.6	139.516	12.7622
158.8	137.916	3.5622
159	135.716	3.9622
159.2	136.116	10.1622
159.4	144.916	7.3622
159.6	146.316	11.9622
159.8	149.316	21.1622
160	145.316	18.7622
160.2	141.916	18.1622
160.4	137.316	19.1622
160.6	130.316	12.7622
160.8	129.516	12.3622
161	130.116	15.7622
161.2	126.116	16.3622
161.4	127.516	24.5622
161.6	120.116	22.9622
161.8	111.516	14.9622
162	115.916	15.5622
162.2	130.316	11.7622
162.4	137.116	1.7622
162.6	146.716	9.1622
162.8	152.716	13.5622
163	155.916	9.5622
163.2	147.516	12.3622
163.4	135.916	20.7622
163.6	136.316	16.7622
163.8	133.516	15.3622
164	133.916	13.1622
164.2	129.916	7.5622
164.4	137.116	1.9622
164.6	138.716	4.9622
164.8	141.716	-0.6378
165	135.916	-1.4378
165.2	138.516	-6.0378
165.4	136.516	-3.8378
165.6	142.316	-1.2378
165.8	140.316	2.1622
166	148.916	6.1622
166.2	155.316	12.9622
166.4	166.516	15.1622
166.6	163.716	9.7622
166.8	158.316	16.1622
167	164.716	17.1622
167.2	165.116	21.7622
167.4	153.316	23.3622
167.6	139.116	23.1622
167.8	140.316	17.5622
168	125.716	16.5622
168.2	123.916	21.5622
168.4	130.716	15.3622
168.6	140.716	17.5622
168.8	156.916	24.3622
169	159.516	23.1622
169.2	158.516	10.7622
169.4	150.916	13.9622
169.6	152.116	11.1622
169.8	127.916	10.5622
170	119.316	6.1622
170.2	117.516	10.1622
170.4	123.716	9.3622
170.6	119.316	13.1622
170.8	115.916	1.3622
171	119.316	6.5622
171.2	123.316	4.3622
171.4	110.116	12.3622
171.6	116.516	12.3622
171.8	128.716	15.5622
172	141.116	17.1622
172.2	138.116	20.1622
172.4	148.316	11.9622
172.6	139.316	7.9622
172.8	151.716	17.3622
173	147.116	14.5622
173.2	150.316	17.5622
173.4	159.716	25.1622
173.6	170.516	21.7622
173.8	158.716	13.5622
174	159.716	23.9622
174.2	158.716	14.3622
174.4	148.916	5.5622
174.6	143.916	5.9622
174.8	152.716	8.7622
175	155.916	0.3622
175.2	157.516	0.5622
175.4	165.316	1.9622
175.6	166.716	9.3622
175.8	167.116	7.1622
176	157.716	-1.0378
176.2	155.716	3.5622
176.4	155.316	4.1622
176.6	146.516	8.7622
176.8	131.916	4.3622
177	143.916	10.5622
177.2	139.316	9.1622
177.4	139.916	14.9622
177.6	150.116	9.7622
177.8	162.316	17.1622
178	145.116	20.9622
178.2	152.516	22.9622
178.4	145.116	19.5622
178.6	147.116	22.3622
178.8	147.716	16.5622
179	155.716	19.7622
179.2	158.316	20.9622
179.4	159.116	16.3622
179.6	150.716	14.9622
179.8	139.316	20.9622
180	138.516	11.5622
180.2	133.316	12.5622
180.4	122.916	18.1622
180.6	137.916	16.9622
180.8	152.316	12.5622
181	154.116	16.5622
181.2	145.316	16.5622
181.4	165.316	4.9622
181.6	162.916	2.3622
181.8	150.516	4.1622
182	146.316	2.3622
182.2	145.716	4.7622
182.4	134.916	15.3622
182.6	129.116	14.5622
182.8	133.116	13.5622
183	138.716	13.1622
183.2	157.116	10.3622
183.4	149.316	7.1622
183.6	141.716	11.1622
183.8	141.716	8.7622
184	146.316	17.5622
184.2	135.516	10.9622
184.4	141.516	17.1622
184.6	144.316	16.9622
184.8	144.916	15.1622
185	146.716	3.1622
185.2	146.316	9.9622
185.4	145.716	2.1622
185.6	137.916	-0.0378
185.8	137.116	7.3622
186	128.516	13.1622
186.2	136.516	18.7622
186.4	144.716	24.7622
186.6	147.716	18.9622
186.8	143.916	14.9622
187	144.116	12.1622
187.2	132.916	1.5622
187.4	122.516	-6.4378
187.6	131.116	-3.4378
187.8	124.916	13.5622
188	118.916	18.1622
188.2	120.116	21.7622
188.4	121.716	23.9622
188.6	119.716	25.7622
188.8	131.116	9.3622
189	142.716	-0.8378
189.2	152.316	-5.2378
189.4	165.716	-7.8378
189.6	177.116	-11.0378
189.8	177.716	-11.0378
190	172.516	-7.8378
190.2	159.916	-5.8378
190.4	144.916	-0.8378
190.6	132.516	1.3622
190.8	132.116	3.5622
191	132.116	6.7622
191.2	136.716	9.3622
191.4	141.316	10.9622
191.6	138.316	14.5622
191.8	136.116	12.7622
192	139.316	10.5622
192.2	147.716	10.5622
192.4	149.716	8.7622
192.6	162.116	8.7622
192.8	158.716	7.3622
193	157.716	14.5622
193.2	150.916	16.9622
193.4	142.716	13.9622
193.6	130.316	11.9622
193.8	141.316	12.1622
194	139.916	2.5622
194.2	135.716	4.9622
194.4	144.316	2.7622
194.6	143.716	-3.0378
194.8	134.116	-2.0378
195	133.316	3.5622
195.2	139.316	-0.0378
195.4	136.716	6.3622
195.6	148.316	7.7622
195.8	163.316	18.5622
196	161.516	20.3622
196.2	162.516	21.1622
196.4	147.316	20.7622
196.6	135.716	26.1622
196.8	126.516	18.5622
197	129.516	16.3622
197.2	133.716	8.7622
197.4	148.716	11.3622
197.6	151.716	13.9622
197.8	155.316	8.9622
198	164.916	9.9622
198.2	154.916	10.7622
198.4	158.916	4.9622
198.6	156.716	6.9622
198.8	155.516	7.7622
199	147.116	5.3622
199.2	145.916	9.7622
199.4	135.716	11.9622
199.6	140.116	3.3622
199.8	132.716	3.5622
200	131.116	2.5622
200.2	135.116	-0.2378
200.4	143.716	-0.8378
200.6	139.916	4.7622
200.8	156.116	8.5622
201	155.916	7.7622
201.2	160.316	8.5622
201.4	154.916	7.1622
201.6	160.916	5.7622
201.8	149.316	7.7622
202	151.116	10.3622
202.2	147.916	12.7622
202.4	149.716	19.7622
202.6	150.916	16.1622
202.8	143.116	15.3622
203	147.316	17.9622
203.2	149.916	14.9622
203.4	146.916	8.9622
203.6	149.716	15.9622
203.8	158.916	12.3622
204	149.716	7.3622
204.2	136.716	16.9622
204.4	131.316	11.7622
204.6	124.516	7.3622
204.8	136.716	6.3622
205	136.916	13.9622
205.2	152.716	5.3622
205.4	163.716	10.9622
205.6	167.716	7.3622
205.8	153.916	6.1622
206	158.116	4.9622
206.2	151.716	9.9622
206.4	148.316	13.5622
206.6	149.316	16.9622
206.8	145.116	18.1622
207	153.116	14.3622
207.2	163.316	14.9622
207.4	168.116	15.5622
207.6	163.316	20.1622
207.8	171.116	18.7622
208	152.716	25.7622
208.2	136.916	27.1622
208.4	128.916	24.5622
208.6	125.916	26.9622
208.8	121.516	28.5622
209	129.116	16.9622
209.2	129.516	15.3622
209.4	139.316	12.3622
209.6	148.916	3.3622
209.8	148.516	8.1622
210	147.316	11.9622
210.2	161.916	4.1622
210.4	149.916	1.9622
210.6	140.716	1.3622
210.8	129.716	-4.6378
211	129.716	-8.2378
211.2	118.716	-5.8378
211.4	126.916	-1.4378
211.6	139.316	0.1622
211.8	141.316	-3.6378
212	143.116	3.5622
212.2	151.916	1.7622
212.4	148.516	7.3622
212.6	131.716	18.3622
212.8	155.116	19.9622
213	156.516	11.1622
213.2	146.116	14.3622
213.4	145.516	9.3622
213.6	151.516	3.9622
213.8	130.116	6.5622
214	131.316	11.5622
214.2	133.716	9.9622
214.4	140.116	7.3622
214.6	139.116	5.5622
214.8	146.716	5.5622
215	142.316	9.3622
215.2	141.516	10.7622
215.4	142.116	19.3622
215.6	142.516	12.1622
215.8	133.116	13.3622
216	133.516	7.3622
216.2	134.916	7.1622
216.4	126.916	-0.4378
216.6	126.916	-0.4378
216.8	128.716	0.5622
217	128.316	2.5622
217.2	133.716	4.5622
217.4	136.316	1.9622
217.6	128.916	2.9622
217.8	133.316	3.7622
218	133.716	0.9622
218.2	122.316	-0.6378
218.4	127.116	1.3622
218.6	140.916	5.5622
218.8	137.916	0.1622
219	144.116	1.5622
219.2	143.116	7.5622
219.4	131.516	12.1622
219.6	138.916	11.5622
219.8	137.716	20.1622
220	131.316	16.3622
220.2	143.716	7.9622
220.4	140.316	10.9622
220.6	127.516	20.7622
220.8	134.316	17.1622
221	125.716	24.5622
221.2	120.916	28.5622
221.4	127.316	19.1622
221.6	127.916	11.7622
221.8	123.716	10.7622
222	131.116	5.3622
222.2	132.716	8.7622
222.4	145.116	13.1622
222.6	142.516	13.1622
222.8	151.516	14.1622
223	157.716	15.7622
223.2	155.316	5.3622
223.4	147.916	3.5622
223.6	149.116	-2.0378
223.8	148.316	-6.0378
224	145.716	0.7622
224.2	144.116	6.1622
224.4	141.116	2.9622
224.6	141.516	3.1622
224.8	136.116	9.1622
225	140.316	6.3622
225.2	140.516	7.3622
225.4	140.316	5.3622
225.6	149.516	11.9622
225.8	151.516	5.9622
226	153.316	6.3622
226.2	162.716	4.1622
226.4	164.116	9.5622
226.6	164.316	-0.2378
226.8	161.716	0.7622
227	159.516	-2.6378
227.2	147.716	0.1622
227.4	147.916	1.1622
227.6	137.516	4.1622
227.8	141.916	7.9622
228	135.116	6.3622
228.2	135.516	3.1622
228.4	140.316	7.9622
228.6	136.516	13.1622
228.8	130.516	9.5622
229	133.316	17.1622
229.2	139.716	22.9622
229.4	140.116	20.5622
229.6	136.116	20.9622
229.8	138.916	19.1622
230	143.916	9.5622
230.2	140.116	-0.0378
230.4	143.116	2.1622
230.6	153.116	-4.0378
230.8	148.116	-4.6378
231	144.916	3.9622
231.2	141.316	11.3622
231.4	138.916	5.7622
231.6	142.316	6.3622
231.8	148.916	9.5622
232	147.516	8.7622
232.2	156.316	6.7622
232.4	162.316	7.9622
232.6	162.316	12.3622
232.8	162.316	17.1622
233	164.716	14.7622
233.2	164.716	15.9622
233.4	159.916	8.3622
233.6	153.116	12.3622
233.8	156.116	6.7622
234	161.316	8.1622
234.2	153.516	4.9622
234.4	147.916	12.7622
234.6	141.716	8.9622
234.8	141.116	15.5622
235	130.316	10.7622
235.2	138.516	10.9622
235.4	140.916	12.1622
235.6	142.716	9.1622
235.8	133.916	2.1622
236	136.716	0.3622
236.2	125.716	3.9622
236.4	122.716	-5.0378
236.6	134.116	-5.4378
236.8	143.516	-1.6378
237	152.516	4.7622
237.2	164.916	1.1622
237.4	167.716	11.1622
237.6	162.116	21.3622
237.8	168.916	28.1622
238	173.516	20.9622
238.2	167.116	20.7622
238.4	164.516	19.5622
238.6	166.916	15.9622
238.8	155.716	2.3622
239	140.916	14.9622
239.2	142.916	18.1622
239.4	150.516	11.3622
239.6	152.916	6.5622
239.8	164.716	6.9622
240	165.316	-2.6378
240.2	161.716	-6.4378
240.4	158.516	-5.0378
240.6	162.316	-4.8378
240.8	152.316	6.1622
241	157.716	10.1622
241.2	168.716	13.7622
241.4	165.716	14.3622
241.6	157.116	15.5622
241.8	149.116	14.5622
242	143.116	14.1622
242.2	136.516	6.1622
242.4	131.516	6.7622
242.6	130.516	13.3622
242.8	140.516	12.5622
243	147.116	9.3622
243.2	158.516	12.1622
243.4	160.316	21.1622
243.6	155.916	13.7622
243.8	159.916	11.3622
244	157.116	11.3622
244.2	149.716	16.3622
244.4	156.316	7.5622
244.6	164.516	13.7622
244.8	151.916	7.3622
245	153.916	4.5622
245.2	147.116	-0.4378
245.4	140.116	1.5622
245.6	131.716	2.1622
245.8	132.116	7.1622
246	130.116	22.3622
246.2	127.916	30.7622
246.4	124.516	23.7622
246.6	134.916	18.1622
246.8	128.116	13.1622
247	134.316	6.1622
247.2	140.716	3.3622
247.4	152.116	7.9622
247.6	151.316	3.7622
247.8	162.716	5.1622
248	157.916	-0.2378
248.2	150.316	-1.4378
248.4	145.916	-1.0378
248.6	152.716	2.5622
248.8	161.116	4.5622
249	163.516	9.1622
249.2	165.516	13.5622
249.4	174.116	15.1622
249.6	163.116	10.7622
249.8	160.716	6.5622
250	155.316	0.1622
250.2	160.316	-0.0378
250.4	151.716	6.7622
250.6	155.116	10.7622
250.8	157.716	14.9622
251	150.716	17.1622
251.2	150.316	11.1622
251.4	158.116	1.9622
251.6	157.116	-0.8378
251.8	161.716	-0.8378
252	176.116	4.5622
252.2	176.516	-0.6378
252.4	172.116	-2.4378
252.6	174.716	-2.6378
252.8	165.116	5.1622
253	155.516	1.5622
253.2	146.316	0.9622
253.4	145.116	3.3622
253.6	144.116	4.1622
253.8	139.116	-5.6378
254	139.916	-5.4378
254.2	147.116	4.1622
254.4	155.916	13.9622
254.6	155.516	13.5622
254.8	154.916	18.3622
255	149.516	19.1622
255.2	159.516	9.9622
255.4	147.316	-3.8378
255.6	144.316	6.5622
255.8	148.316	7.1622
256	166.716	1.3622
256.2	154.516	6.9622
256.4	155.316	11.7622
256.6	162.116	8.5622
256.8	158.516	3.7622
257	147.716	9.9622
257.2	149.316	17.1622
257.4	151.116	16.3622
257.6	146.716	13.7622
257.8	148.716	14.1622
258	145.116	4.1622
258.2	143.116	-9.0378
258.4	145.516	-12.6378
258.6	147.716	-16.6378
258.8	141.716	-8.6378
259	149.316	6.1622
259.2	158.516	10.9622
259.4	161.116	14.3622
259.6	164.916	15.7622
259.8	181.916	3.7622
260	171.916	3.5622
260.2	167.916	8.3622
260.4	159.916	5.3622
260.6	162.516	5.9622
260.8	151.716	5.3622
261	161.516	-0.6378
261.2	155.716	-6.2378
261.4	157.316	-8.0378
261.6	154.516	-11.4378
261.8	153.516	-8.6378
262	145.116	-1.2378
262.2	155.516	-0.2378
262.4	150.716	10.3622
262.6	149.116	10.7622
262.8	149.516	10.3622
263	156.716	0.7622
263.2	154.916	-1.8378
263.4	161.516	-14.2378
263.6	154.316	-11.2378
263.8	160.116	-2.4378
264	164.116	10.3622
264.2	150.916	29.3622
264.4	146.316	64.3622
264.6	133.716	74.7622
264.8	112.116	81.3622
265	89.5165	92.7622
265.2	75.1165	89.9622
265.4	57.9165	92.5622
265.6	41.9165	110.162
265.8	27.9165	122.162
266	13.1165	115.562
266.2	8.11648	117.162
266.4	-1.68352	114.762
266.6	-2.48352	110.762
266.8	-1.28352	108.162
267	1.91648	112.962
267.2	1.51648	113.962
267.4	1.51648	111.162
267.6	4.11648	120.562
267.8	3.91648	124.362
268	0.31648	132.362
268.2	0.51648	156.362
268.4	2.31648	154.962
268.6	1.91648	124.562
268.8	2.11648	110.562
269	1.31648	102.962
269.2	0.11648	78.9622
269.4	-1.48352	77.9622
269.6	2.71648	89.3622
269.8	4.11648	93.3622
270	4.71648	101.362
270.2	2.91648	122.562
270.4	3.51648	141.362
270.6	-1.48352	165.562
270.8	-3.88352	192.362
271	0.31648	190.562
271.2	5.31648	183.762
271.4	8.71648	167.962
271.6	15.7165	150.562
271.8	16.1165	148.962
272	13.1165	164.362
272.2	11.9165	189.162
272.4	6.71648	211.362
272.6	2.31648	234.362
272.8	5.51648	249.762
273	6.91648	260.162
273.2	11.7165	234.162
273.4	17.7165	201.762
273.6	13.5165	181.162
273.8	14.3165	137.362
274	15.9165	103.162
274.2	17.9165	90.3622
274.4	15.1165	95.5622
274.6	20.3165	92.3622
274.8	19.1165	95.3622
275	18.7165	93.7622
275.2	9.51648	106.362
275.4	11.9165	97.3622
275.6	14.5165	90.1622
275.8	15.5165	95.1622
276	14.1165	107.562
276.2	12.5165	119.562
276.4	9.91648	148.362
276.6	5.11648	164.162
276.8	5.11648	176.962
277	4.51648	189.562
277.2	10.5165	176.762
277.4	9.71648	171.762
277.6	15.5165	176.362
277.8	10.5165	168.962
278	8.51648	164.162
278.2	7.31648	167.962
278.4	5.91648	164.962
278.6	3.31648	140.962
278.8	5.11648	131.962
279	4.91648	114.362
279.2	6.11648	108.762
279.4	8.31648	91.5622
279.6	5.71648	117.562
279.8	3.71648	137.962
280	3.31648	136.962
280.2	-1.50989	136.962
280.4	0.42098	162.762
280.6	0.69271	156.962
280.8	2.68891	160.762
281	3.59321	193.562
281.2	2.81558	210.762
281.4	-1.41439	223.762
281.6	-2.62997	234.162
281.8	-2.9001	240.962
282	-2.58881	219.562
282.2	1.6042	203.962
282.4	0.86154	164.962
282.6	2.65035	156.962
282.8	1.87273	131.162
283	0.31189	125.962
283.2	-2.13986	122.362
283.4	1.10769	151.562
283.6	-0.76084	147.562
283.8	-2.07553	161.562
284	-0.42937	173.362
284.2	0.73287	191.762
284.4	0.48671	171.562
284.6	-0.67412	164.162
284.8	1.03497	161.762
285	0.34965	157.762
285.2	1.29371	144.562
285.4	1.13147	154.562
285.6	-0.54685	171.562
285.8	-1.84056	184.162
286	-2.01538	180.162
286.2	-3.34825	186.762
286.4	0.6042	193.362
286.6	4.27453	188.762
286.8	0.14685	183.162
287	4.9976	211.962
287.2	4.0046	221.562
287.4	-3.74525	221.362
287.6	-3.21438	226.162
287.8	4.4026	241.162
288	-1.55045	223.162
288.2	1.27033	205.962
288.4	-0.19121	187.562
288.6	-2.79121	165.562
288.8	-7.79121	134.162
289	-8.19121	125.762
289.2	-11.1912	135.962
289.4	-11.9912	158.762
289.6	-6.39121	185.362
289.8	-3.59121	198.162
290	-2.79121	194.762
290.2	-3.19121	187.962
290.4	0.80879	174.762
290.6	-7.39121	189.762
290.8	-7.59121	186.962
291	-10.3912	202.962
291.2	-12.5912	222.362
291.4	-10.3912	221.962
291.6	-3.79121	190.362
291.8	-7.39121	197.962
292	-7.39121	179.962
292.2	-7.19121	157.562
292.4	-9.19121	165.962
292.6	-15.1912	164.562
292.8	-12.7912	144.762
293	-8.79121	147.162
293.2	-8.99121	143.762
293.4	-1.59121	130.762
293.6	3.00879	148.162
293.8	0.00879	149.562
294	3.00879	144.562
294.2	4.00879	148.762
294.4	-3.79121	148.362
294.6	-4.59121	126.162
294.8	3.20879	129.362
295	-3.99121	120.562
295.2	-3.99121	115.762
295.4	-7.79121	114.762
295.6	-7.19121	131.762
295.8	-16.7912	126.762
296	-15.9912	140.362
296.2	-17.7912	139.962
296.4	-15.7912	142.562
296.6	-14.7912	135.962
296.8	-10.9912	143.962
297	-2.99121	140.962
297.2	-0.79121	157.962
297.4	-2.39121	156.962
297.6	-7.39121	158.962
297.8	-4.39121	157.362
298	-6.39121	153.762
298.2	-6.59121	139.362
298.4	-4.59121	143.562
298.6	-0.59121	137.562
298.8	-3.39121	138.762
299	-7.79121	140.562
299.2	-10.1912	137.962
299.4	-8.19121	158.762
299.6	-6.79121	166.962
299.8	-4.39121	172.962
300	0.20879	218.762

## Sheet: Fig.1d
Fig. 1d
Remaining resident as a function of time during real-time competition
	% Remaining resident
Time (s)	DA only	CX only	DAvsDA	DAvsCX	CXvsDA	CXvsCX
0.2	98.7552	99.2278	98.0892	97.1698	98.3333	100
1.2	98.3402	99.2278	98.0892	98.1132	97.2222	99
2.2	98.3402	99.2278	98.0892	98.1132	97.2222	99
3.2	97.9253	99.2278	96.8153	93.3962	96.6667	98
4.2	97.9253	99.2278	96.1783	89.6226	96.1111	98
5.2	97.5104	99.2278	96.1783	87.7358	95.5556	98
6.2	97.0954	98.9248	94.9045	86.7925	95.5556	98
7.2	97.5104	98.9248	93.6306	83.0189	95	96
8.2	98.7552	98.9248	93.6306	81.1321	95	95
9.2	98.3402	98.5387	92.9936	81.1321	95	94
10.2	98.3402	98.5387	92.9936	81.1321	95	94
11.2	98.3402	98.3456	92.9936	78.3019	95	92
12.2	98.3402	98.1526	92.9936	78.3019	95	92
13.2	98.3402	98.1526	92.9936	76.4151	95	91
14.2	98.3402	98.1526	89.8089	75.4717	95	88
15.2	98.3402	98.1526	90.4459	74.5283	95	87
16.2	97.9253	97.9595	89.172	74.5283	95	85
17.2	98.3402	97.6565	89.172	73.5849	95	86
18.2	98.3402	97.1604	89.172	72.6415	94.4444	85
19.2	97.9253	97.1604	89.172	68.8679	94.4444	85
20.2	97.9253	97.1604	88.535	66.9811	94.4444	84
21.2	97.9253	96.8574	87.8981	66.0377	94.4444	84
22.2	97.0954	96.6643	87.8981	61.3207	94.4444	83
23.2	96.6805	96.6643	87.8981	60.3774	94.4444	82
24.2	95.8506	96.4713	87.8981	59.434	94.4444	82
25.2	95.8506	96.2782	87.2612	57.5472	94.4444	79
26.2	95.8506	96.2782	87.2612	56.6038	93.8889	79
27.2	95.8506	96.0852	86.6242	53.7736	93.8889	78
28.2	95.4357	95.8921	85.9873	51.8868	93.3333	78
29.2	95.4357	95.5891	85.9873	51.8868	93.3333	77
30.2	95.4357	95.8921	84.7134	50	93.3333	77
31.2	95.4357	95.5891	84.0764	49.0566	93.3333	77
32.2	95.4357	95.5891	84.0764	48.1132	93.3333	77
33.2	95.4357	95.203	83.4395	48.1132	93.3333	77
34.2	95.8506	94.8169	83.4395	46.2264	92.7778	77
35.2	95.0208	94.8169	82.8025	46.2264	92.2222	77
36.2	95.4357	94.1278	82.1656	46.2264	92.2222	77
37.2	95.0208	94.1278	82.1656	45.283	92.2222	77
38.2	95.0208	94.1278	82.1656	45.283	92.2222	77
39.2	95.4357	94.1278	81.5287	45.283	91.6667	77
40.2	95.0208	94.1278	81.5287	45.283	91.6667	77
41.2	94.6058	94.1278	81.5287	45.283	91.1111	76
42.2	95.0208	94.1278	80.8917	45.283	91.1111	75
43.2	94.6058	93.9347	80.8917	44.3396	91.1111	75
44.2	94.6058	93.7417	79.6178	44.3396	91.1111	75
45.2	94.6058	93.7417	79.6178	43.3962	91.1111	75
46.2	94.6058	93.5486	78.9809	43.3962	91.1111	75
47.2	94.6058	93.5486	78.9809	43.3962	91.1111	73
48.2	94.6058	93.5486	77.707	43.3962	91.1111	73
49.2	94.6058	93.5486	77.707	43.3962	90.5556	72
50.2	94.6058	93.1625	77.707	42.4528	91.1111	72
51.2	94.1909	92.9695	77.707	42.4528	91.1111	71
52.2	94.6058	92.9695	77.0701	42.4528	91.1111	71
53.2	95.0208	92.9695	77.0701	40.566	91.1111	70
54.2	95.0208	92.9695	77.0701	40.566	90.5556	70
55.2	95.0208	92.7764	77.0701	40.566	90	70
56.2	94.6058	92.8864	76.4331	42.4528	90	69
57.2	94.6058	92.5834	76.4331	39.6226	90	69
58.2	94.6058	92.5834	76.4331	39.6226	90	69
59.2	94.6058	92.5834	76.4331	39.6226	90	69
60.2	94.1909	92.5834	76.4331	39.6226	90	69
61.2	94.1909	92.5834	75.7962	39.6226	90	68
62.2	94.1909	92.5834	75.7962	39.6226	90	68
63.2	94.1909	92.5834	75.7962	38.6793	90	67
64.2	94.1909	92.5834	75.1592	38.6793	90	67
65.2	94.1909	92.3903	74.5223	38.6793	90	67
66.2	94.1909	92.1973	74.5223	38.6793	90	66
67.2	94.6058	91.8112	74.5223	38.6793	90	66
68.2	94.1909	91.8112	74.5223	38.6793	90	66
69.2	94.6058	91.8112	74.5223	38.6793	89.4444	66
70.2	94.1909	91.4251	74.5223	38.6793	89.4444	66
71.2	93.7759	91.232	74.5223	38.6793	89.4444	66
72.2	93.7759	90.8459	74.5223	38.6793	89.4444	66
73.2	93.7759	90.5429	74.5223	38.6793	89.4444	66
74.2	93.7759	90.5429	74.5223	38.6793	89.4444	66
75.2	93.7759	90.1568	74.5223	38.6793	89.4444	66
76.2	93.7759	89.9637	74.5223	38.6793	88.8889	66
77.2	93.7759	89.9637	73.8854	38.6793	88.8889	67
78.2	93.361	89.9637	73.8854	37.7358	88.8889	67
79.2	93.361	89.9637	73.8854	37.7358	88.8889	67
80.2	93.361	90.0737	73.8854	37.7358	88.8889	67
81.2	93.361	90.0737	73.8854	37.7358	88.8889	67
82.2	93.361	90.0737	73.2484	37.7358	88.8889	67
83.2	93.361	90.0737	73.2484	36.7925	88.3333	67
84.2	93.361	90.0737	73.2484	36.7925	88.3333	67
85.2	93.361	90.0737	73.2484	36.7925	88.3333	67
86.2	93.361	89.8807	73.2484	36.7925	88.3333	67
87.2	93.361	89.6876	73.2484	36.7925	88.3333	67
88.2	93.361	89.4946	73.2484	37.7358	87.7778	67
89.2	93.7759	89.1915	73.2484	35.8491	87.7778	67
90.2	93.361	88.6954	73.2484	34.9057	87.7778	67
91.2	93.7759	88.6954	73.2484	34.9057	87.7778	67
92.2	93.361	88.5024	73.2484	33.9623	87.7778	67
93.2	93.361	88.0063	73.2484	33.0189	87.7778	67
94.2	93.361	87.8133	72.6115	33.0189	87.7778	67
95.2	92.9461	87.8133	72.6115	32.0755	87.7778	67
96.2	92.9461	87.8133	72.6115	32.0755	87.7778	66
97.2	92.9461	87.8133	71.3376	32.0755	87.7778	66
98.2	92.5311	87.5102	71.3376	32.0755	87.2222	66
99.2	92.9461	87.5102	71.3376	32.0755	87.2222	66
100.2	93.361	87.7033	70.7006	32.0755	87.2222	66
101.2	92.9461	87.7033	70.7006	32.0755	87.2222	65
102.2	92.5311	87.7033	70.7006	32.0755	87.2222	65
103.2	92.5311	87.7033	70.7006	32.0755	87.7778	65
104.2	92.5311	87.5102	70.7006	31.1321	87.7778	65
105.2	92.1162	87.5102	70.0637	31.1321	87.7778	65
106.2	91.2863	87.7033	70.0637	31.1321	87.7778	65
107.2	91.7012	87.7033	70.0637	31.1321	87.7778	65
108.2	91.7012	88.0063	69.4267	31.1321	87.7778	65
109.2	91.7012	87.7033	69.4267	31.1321	87.7778	65
110.2	91.7012	87.7033	68.7898	31.1321	87.7778	65
111.2	91.2863	87.4003	68.7898	30.1887	87.2222	65
112.2	91.2863	87.4003	68.7898	30.1887	87.2222	65
113.2	91.2863	87.4003	68.7898	30.1887	87.2222	65
114.2	91.7012	87.4003	68.1529	30.1887	87.2222	65
115.2	91.7012	87.0972	68.1529	30.1887	87.2222	65
116.2	91.2863	87.0972	68.1529	30.1887	87.2222	65
117.2	91.7012	87.0972	67.5159	30.1887	87.2222	64
118.2	92.1162	87.0972	68.1529	30.1887	87.2222	64
119.2	92.1162	87.0972	67.5159	30.1887	87.2222	64
120.2	91.2863	86.9873	67.5159	30.1887	87.2222	64
121.2	91.2863	86.9873	67.5159	29.2453	87.2222	64
122.2	90.8714	86.7942	67.5159	27.3585	87.2222	64
123.2	90.8714	86.2981	66.879	27.3585	87.2222	64
124.2	91.2863	86.4912	66.879	27.3585	87.2222	64
125.2	90.8714	86.4912	66.879	27.3585	87.2222	64
126.2	90.4564	86.4912	66.242	27.3585	87.2222	64
127.2	90.0415	86.4912	65.6051	27.3585	87.2222	64
128.2	90.4564	86.4912	65.6051	27.3585	87.2222	64
129.2	90.4564	86.4912	65.6051	27.3585	86.6667	64
130.2	90.8714	86.4912	63.6943	27.3585	86.6667	64
131.2	90.0415	86.1881	63.6943	27.3585	86.6667	64
132.2	90.0415	86.1881	63.6943	27.3585	86.6667	64
133.2	90.0415	86.1881	63.6943	27.3585	86.6667	63
134.2	90.0415	86.1881	63.6943	27.3585	86.6667	63
135.2	90.0415	86.1881	63.6943	27.3585	86.1111	62
136.2	90.0415	86.1881	63.6943	27.3585	86.1111	62
137.2	90.0415	86.1881	63.0573	27.3585	86.1111	62
138.2	89.6266	85.9951	63.0573	27.3585	86.1111	62
139.2	88.7967	85.9951	63.0573	27.3585	85.5556	62
140.2	88.3817	85.9951	63.0573	28.3019	85.5556	62
141.2	88.3817	85.9951	63.0573	27.3585	85.5556	62
142.2	88.3817	85.9951	63.0573	27.3585	85.5556	62
143.2	88.3817	85.692	62.4204	27.3585	85	61
144.2	88.3817	85.8851	62.4204	27.3585	85	61
145.2	88.7967	85.8851	61.7834	28.3019	85	61
146.2	88.3817	85.692	61.1465	28.3019	85	60
147.2	88.3817	85.499	61.1465	28.3019	85	60
148.2	88.3817	85.692	61.1465	28.3019	85	59
149.2	88.3817	85.692	61.1465	28.3019	85	58
150.2	87.9668	85.499	61.1465	28.3019	85	58
151.2	87.9668	85.499	61.1465	28.3019	85	57
152.2	88.3817	85.196	61.1465	27.3585	85	57
153.2	87.9668	85.196	60.5095	27.3585	85	57
154.2	87.5519	84.8929	60.5095	27.3585	85	57
155.2	87.5519	84.8929	59.8726	28.3019	85	57
156.2	87.1369	84.6999	59.8726	27.3585	84.4444	56
157.2	87.1369	84.6999	59.8726	26.4151	84.4444	56
158.2	86.722	84.6999	59.2357	26.4151	84.4444	56
159.2	87.1369	85.0029	59.2357	26.4151	84.4444	56
160.2	86.722	84.8099	58.5987	26.4151	84.4444	56
161.2	86.722	84.8099	57.9618	26.4151	84.4444	56
162.2	86.722	84.3138	57.9618	27.3585	84.4444	56
163.2	86.3071	84.0108	57.9618	27.3585	83.8889	56
164.2	86.3071	83.8177	57.9618	26.4151	83.8889	56
165.2	86.3071	83.8177	57.9618	25.4717	83.8889	56
166.2	86.3071	84.0108	57.3248	25.4717	83.3333	56
167.2	86.722	83.8177	56.6879	25.4717	82.7778	56
168.2	87.1369	83.6247	56.6879	25.4717	82.7778	56
169.2	87.1369	83.6247	56.6879	25.4717	82.7778	56
170.2	87.5519	83.6247	56.6879	25.4717	82.7778	55
171.2	87.5519	83.4316	56.6879	25.4717	82.7778	54
172.2	87.5519	83.0455	56.051	26.4151	82.7778	55
173.2	87.1369	83.2386	56.051	25.4717	82.7778	55
174.2	87.1369	83.4316	56.051	25.4717	82.2222	54
175.2	86.722	83.6247	56.051	25.4717	82.2222	54
176.2	86.3071	83.4316	56.051	25.4717	81.6667	53
177.2	85.8921	83.6247	56.051	25.4717	81.6667	53
178.2	85.8921	83.7077	56.051	25.4717	81.6667	53
179.2	85.8921	83.7077	56.051	25.4717	81.6667	53
180.2	85.8921	84.0108	56.051	24.5283	81.6667	53
181.2	85.8921	83.5147	56.051	24.5283	81.6667	53
182.2	85.8921	83.0186	56.051	24.5283	81.6667	53
183.2	85.0622	82.8256	55.414	22.6415	81.6667	53
184.2	85.0622	82.6325	54.7771	22.6415	81.6667	53
185.2	85.0622	82.9355	54.7771	22.6415	81.6667	53
186.2	85.4772	83.3216	54.1401	22.6415	81.6667	52
187.2	85.0622	83.1286	54.1401	21.6981	81.6667	52
188.2	85.0622	83.7347	54.1401	21.6981	81.1111	52
189.2	85.0622	83.5416	54.1401	21.6981	81.1111	51
190.2	85.8921	83.1555	54.1401	21.6981	81.1111	51
191.2	85.8921	82.9625	54.1401	21.6981	81.1111	51
192.2	85.0622	82.4664	54.1401	21.6981	81.1111	51
193.2	85.0622	82.2733	54.1401	21.6981	81.6667	51
194.2	84.6473	82.0803	54.7771	21.6981	81.6667	51
195.2	85.0622	81.5842	54.1401	21.6981	81.6667	51
196.2	84.2324	81.2811	54.1401	21.6981	81.6667	51
197.2	84.2324	81.0881	54.1401	21.6981	81.6667	51
198.2	84.2324	81.0881	53.5032	20.7547	81.6667	51
199.2	84.2324	80.895	53.5032	20.7547	81.6667	51
200.2	84.2324	80.895	53.5032	20.7547	81.6667	51
201.2	84.2324	81.1981	53.5032	20.7547	81.6667	51
202.2	84.6473	81.1981	52.8662	20.7547	81.6667	51
203.2	84.6473	81.3081	52.8662	20.7547	81.1111	51
204.2	84.6473	80.2059	52.8662	20.7547	81.1111	51
205.2	84.6473	80.399	52.8662	20.7547	81.1111	51
206.2	85.4772	80.399	52.8662	20.7547	81.1111	50
207.2	85.4772	80.2059	52.8662	20.7547	81.1111	50
208.2	85.4772	80.399	52.8662	19.8113	81.1111	50
209.2	85.0622	80.2059	52.8662	19.8113	81.1111	51
210.2	84.6473	80.0129	52.8662	19.8113	81.1111	51
211.2	84.6473	80.0129	52.8662	19.8113	81.1111	51
212.2	84.6473	79.8198	52.8662	19.8113	81.1111	51
213.2	84.6473	79.4337	52.8662	19.8113	81.1111	50
214.2	84.6473	79.6268	52.2293	19.8113	81.1111	49
215.2	84.6473	79.6268	51.5924	19.8113	81.1111	49
216.2	84.2324	79.2407	51.5924	18.8679	81.1111	49
217.2	84.2324	79.3507	51.5924	18.8679	81.1111	48
218.2	84.2324	78.1385	50.9554	19.8113	81.1111	48
219.2	84.6473	77.9455	50.9554	18.8679	81.1111	48
220.2	84.2324	77.9455	50.3185	18.8679	81.1111	48
221.2	84.6473	77.9455	50.3185	18.8679	81.1111	48
222.2	85.0622	77.6424	50.3185	18.8679	81.1111	47
223.2	84.6473	77.6424	50.3185	19.8113	81.1111	47
224.2	84.2324	77.6424	49.6815	18.8679	81.1111	47
225.2	84.6473	77.3394	49.6815	18.8679	81.1111	47
226.2	84.6473	77.1464	49.6815	18.8679	81.1111	47
227.2	84.6473	77.3394	49.6815	18.8679	81.1111	47
228.2	85.0622	77.3394	49.6815	18.8679	81.1111	47
229.2	85.4772	77.5325	49.6815	18.8679	81.6667	47
230.2	84.6473	77.5325	49.6815	18.8679	81.6667	47
231.2	85.0622	77.5325	49.6815	18.8679	80.5556	47
232.2	84.6473	77.5325	49.6815	20.7547	80.5556	47
233.2	84.6473	77.5325	49.6815	18.8679	80	47
234.2	85.0622	77.2294	49.6815	18.8679	79.4444	47
235.2	85.0622	77.4225	49.6815	19.8113	80	47
236.2	85.0622	77.4225	49.0446	19.8113	79.4444	47
237.2	84.6473	77.3125	49.0446	18.8679	79.4444	46
238.2	84.6473	77.3125	49.0446	18.8679	79.4444	46
239.2	84.6473	77.3125	49.0446	18.8679	79.4444	46
240.2	84.6473	77.3125	49.0446	18.8679	78.8889	46
241.2	84.6473	77.8086	49.0446	19.8113	78.8889	46
242.2	84.2324	77.6155	49.0446	18.8679	78.8889	46
243.2	83.8174	77.1195	49.0446	18.8679	78.8889	46
244.2	83.8174	77.1195	49.0446	18.8679	78.8889	46
245.2	83.8174	77.1195	49.0446	18.8679	78.8889	46
246.2	83.8174	76.8164	49.0446	18.8679	78.8889	46
247.2	84.2324	76.4303	49.6815	18.8679	78.8889	46
248.2	84.2324	76.4303	48.4076	18.8679	78.8889	46
249.2	84.2324	76.4303	48.4076	18.8679	78.8889	46
250.2	84.2324	76.4303	48.4076	18.8679	78.8889	46
251.2	84.2324	76.6234	48.4076	18.8679	78.8889	46
252.2	83.8174	76.6234	47.7707	18.8679	78.8889	45
253.2	83.8174	76.6234	47.1338	18.8679	78.8889	45
254.2	83.8174	77.0095	47.1338	18.8679	78.8889	45
255.2	83.8174	77.0095	47.1338	18.8679	78.8889	45
256.2	83.8174	76.8164	47.1338	18.8679	78.8889	45
257.2	83.8174	76.8164	47.1338	18.8679	78.8889	45
258.2	83.8174	76.8164	47.1338	18.8679	78.8889	45
259.2	83.8174	76.8164	47.1338	18.8679	78.8889	45
260.2	83.8174	77.0095	47.1338	18.8679	78.8889	46
261.2	83.8174	77.0095	47.1338	18.8679	78.8889	45
262.2	83.4025	76.8164	47.1338	18.8679	78.8889	45
263.2	83.4025	76.8164	47.1338	18.8679	78.8889	45
264.2	83.4025	76.8164	47.7707	18.8679	78.3333	45
265.2	83.4025	76.6234	47.1338	18.8679	78.3333	45
266.2	83.4025	76.6234	47.1338	18.8679	78.3333	45
267.2	83.4025	76.8164	47.1338	18.8679	78.3333	45
268.2	83.4025	77.0095	47.1338	18.8679	78.3333	45
269.2	83.4025	76.4034	47.1338	18.8679	78.3333	45
270.2	82.9875	76.4034	47.1338	19.8113	77.7778	45
271.2	82.9875	75.7143	47.1338	18.8679	77.7778	45
272.2	82.9875	75.7143	47.1338	18.8679	77.7778	45
273.2	82.9875	75.5212	46.4968	18.8679	77.7778	45
274.2	82.5726	75.2182	46.4968	18.8679	77.7778	45
275.2	82.5726	75.0251	46.4968	18.8679	76.6667	45
276.2	82.1577	75.2182	46.4968	18.8679	76.6667	45
277.2	82.9875	75.2182	46.4968	19.8113	76.6667	45
278.2	82.5726	75.2182	46.4968	19.8113	76.1111	45
279.2	82.5726	74.9152	46.4968	18.8679	76.1111	45
280.2	81.7427	75.4112	46.4968	18.8679	76.1111	46
281.2	82.1577	75.1082	46.4968	18.8679	76.1111	45
282.2	81.7427	74.5022	46.4968	18.8679	76.1111	45
283.2	81.7427	74.5022	46.4968	18.8679	76.1111	45
284.2	81.7427	74.3091	46.4968	18.8679	75.5556	45
285.2	82.1577	74.3091	46.4968	18.8679	75.5556	45

## Sheet: Fig.2a, left
Fig. 2a, left
Representative trace of binding to empty Hfq
Time (s)	Cy5 fluorescence (a. u.)
0.2	-76.5093
0.4	-73.5093
0.6	-74.1093
0.8	-75.9093
1	-79.9093
1.2	-81.9093
1.4	-83.9093
1.6	-86.5093
1.8	-85.3093
2	-90.1093
2.2	-89.1093
2.4	-90.3093
2.6	-91.7093
2.8	-94.5093
3	-93.1093
3.2	-94.3093
3.4	-97.9093
3.6	-92.7093
3.8	-91.9093
4	-89.9093
4.2	-89.7093
4.4	-85.9093
4.6	-88.7093
4.8	-91.3093
5	-90.7093
5.2	-91.5093
5.4	-86.1093
5.6	-83.9093
5.8	-80.3093
6	-75.5093
6.2	-62.5093
6.4	-56.5093
6.6	-42.5093
6.8	-26.1449
7	-16.7309
7.2	-11.6763
7.4	-2.20622
7.6	-1.76852
7.8	-3.6793
8	-1.97082
8.2	0.04016
8.4	-2.52967
8.6	-1.50417
8.8	0.83413
9	-1.02209
9.2	-2.35493
9.4	-5.13551
9.6	-4.66859
9.8	-4.80183
10	-4.35367
10.2	-3.4494
10.4	0.27532
10.6	4.76915
10.8	2.09576
11	4.2693
11.2	3.42031
11.4	4.26349
11.6	-0.71351
11.8	-0.12414
12	-0.70447
12.2	0.17781
12.4	1.37069
12.6	3.55305
12.8	5.43885
13	6.78426
13.2	9.70888
13.4	4.888
13.6	1.73597
13.8	-0.65586
14	-6.66239
14.2	-11.7422
14.4	-9.93279
14.6	-8.57224
14.8	-7.55425
15	-2.64703
15.2	0.8512
15.4	-0.12518
15.6	1.74161
15.8	2.82201
16	2.10956
16.2	5.46955
16.4	3.76856
16.6	1.64818
16.8	2.14519
17	2.38025
17.2	0.53547
17.4	4.8417
17.6	4.41643
17.8	1.16511
18	-0.13832
18.2	-5.00557
18.4	-5.36491
18.6	-3.92334
18.8	-3.4939
19	-0.1419
19.2	1.46186
19.4	1.46453
19.6	-0.07121
19.8	1.25321
20	-0.90011
20.2	-0.93977
20.4	0.845
20.6	-1.59828
20.8	-3.60542
21	-5.61424
21.2	-5.00076
21.4	-6.16891
21.6	0.25081
21.8	3.18861
22	3.5844
22.2	3.43091
22.4	0.47748
22.6	0.7801
22.8	3.97178
23	5.85254
23.2	7.16244
23.4	6.91484
23.6	3.69463
23.8	-2.4982
24	-3.06363
24.2	-4.20168
24.4	-1.71233
24.6	-2.1956
24.8	0.34852
25	-0.27997
25.2	-0.88107
25.4	-1.65478
25.6	-2.8011
25.8	-1.72004
26	-1.61158
26.2	0.12426
26.4	0.68749
26.6	3.07812
26.8	0.89613
27	-0.91851
27.2	1.42873
27.4	1.53237
27.6	3.58693
27.8	3.38693
28	7.98693
28.2	2.58693
28.4	3.38693
28.6	-1.81307
28.8	-0.41307
29	-4.61307
29.2	-1.41307
29.4	-1.81307
29.6	-1.01307
29.8	0.18693
30	0.18693
30.2	-1.41307
30.4	-2.21307
30.6	3.78693
30.8	3.38693
31	4.58693
31.2	5.98693
31.4	2.58693
31.6	-2.61307
31.8	-4.81307
32	-5.41307
32.2	-6.41307
32.4	-4.21307
32.6	-5.21307
32.8	-5.01307
33	-4.41307
33.2	-3.41307
33.4	-3.21307
33.6	2.38693
33.8	5.38693
34	5.78693
34.2	4.78693
34.4	4.18693
34.6	3.18693
34.8	2.98693
35	5.38693
35.2	11.3869
35.4	12.9869
35.6	13.5869
35.8	11.9869
36	12.9869
36.2	7.38693
36.4	5.78693
36.6	1.98693
36.8	2.98693
37	-2.21307
37.2	-2.21307
37.4	-1.01307
37.6	2.98693
37.8	4.78693
38	7.58693
38.2	8.38693
38.4	10.3869
38.6	8.78693
38.8	7.98693
39	7.98693
39.2	7.98693
39.4	5.98693
39.6	5.78693
39.8	7.38693
40	7.78693
40.2	9.98693
40.4	9.38693
40.6	6.78693
40.8	5.18693
41	7.18693
41.2	6.78693
41.4	5.78693
41.6	9.78693
41.8	13.7869
42	10.5869
42.2	9.58693
42.4	10.5869
42.6	9.98693
42.8	3.78693
43	7.78693
43.2	4.58693
43.4	5.78693
43.6	6.58693
43.8	7.98693
44	4.58693
44.2	7.98693
44.4	6.18693
44.6	3.38693
44.8	3.78693
45	3.98693
45.2	2.78693
45.4	3.98693
45.6	2.78693
45.8	3.98693
46	2.78693
46.2	1.18693
46.4	0.78693
46.6	1.58693
46.8	-1.21307
47	1.58693
47.2	1.58693
47.4	0.18693
47.6	-2.41307
47.8	-2.81307
48	-5.41307
48.2	-2.41307
48.4	-1.81307
48.6	1.98693
48.8	-0.41307
49	0.78693
49.2	-1.21307
49.4	1.58693
49.6	-0.01307
49.8	4.38693
50	6.58693
50.2	8.18693
50.4	4.98693
50.6	6.58693
50.8	4.78693
51	8.78693
51.2	7.18693
51.4	9.78693
51.6	8.98693
51.8	7.98693
52	2.98693
52.2	1.58693
52.4	-1.21307
52.6	-2.41307
52.8	2.98693
53	0.38693
53.2	-2.21307
53.4	0.98693
53.6	3.18693
53.8	-1.61307
54	-1.81307
54.2	2.78693
54.4	1.38693
54.6	-1.41307
54.8	-0.81307
55	3.78693
55.2	2.78693
55.4	3.18693
55.6	7.78693
55.8	7.18693
56	4.58693
56.2	3.78693
56.4	3.38693
56.6	2.78693
56.8	3.98693
57	6.18693
57.2	9.38693
57.4	11.7869
57.6	14.7869
57.8	18.9869
58	17.3869
58.2	16.5869
58.4	17.3869
58.6	11.3869
58.8	8.18693
59	5.78693
59.2	6.98693
59.4	3.78693
59.6	4.98693
59.8	5.78693
60	5.18693
60.2	6.78693
60.4	6.18693
60.6	8.18693
60.8	4.18693
61	8.58693
61.2	8.38693
61.4	9.18693
61.6	7.78693
61.8	11.3869
62	7.58693
62.2	7.18693
62.4	6.78693
62.6	4.98693
62.8	6.18693
63	11.1869
63.2	6.18693
63.4	5.98693
63.6	5.98693
63.8	5.18693
64	6.18693
64.2	9.58693
64.4	11.3869
64.6	12.1869
64.8	11.9869
65	7.58693
65.2	6.38693
65.4	10.9869
65.6	10.5869
65.8	13.9869
66	17.1869
66.2	15.5869
66.4	8.78693
66.6	6.18693
66.8	5.18693
67	3.78693
67.2	5.18693
67.4	11.5869
67.6	15.1869
67.8	13.5869
68	10.9869
68.2	12.5869
68.4	6.38693
68.6	9.18693
68.8	7.38693
69	7.98693
69.2	4.98693
69.4	5.58693
69.6	1.58693
69.8	2.78693
70	0.18693
70.2	2.58693
70.4	6.58693
70.6	8.38693
70.8	5.78693
71	7.38693
71.2	6.78693
71.4	5.58693
71.6	2.98693
71.8	5.78693
72	5.98693
72.2	9.18693
72.4	6.78693
72.6	8.78693
72.8	7.38693
73	13.3869
73.2	9.18693
73.4	7.78693
73.6	7.58693
73.8	8.18693
74	2.78693
74.2	3.98693
74.4	4.58693
74.6	5.38693
74.8	5.58693
75	7.18693
75.2	6.78693
75.4	7.38693
75.6	4.38693
75.8	4.78693
76	2.18693
76.2	3.18693
76.4	2.98693
76.6	5.18693
76.8	6.18693
77	6.98693
77.2	10.5869
77.4	15.5869
77.6	12.7869
77.8	11.9869
78	11.1869
78.2	8.58693
78.4	3.78693
78.6	5.98693
78.8	3.18693
79	4.78693
79.2	1.58693
79.4	3.18693
79.6	5.58693
79.8	7.98693
80	8.98693
80.2	9.58693
80.4	9.78693
80.6	12.3869
80.8	10.7869
81	11.7869
81.2	13.1869
81.4	13.5869
81.6	12.1869
81.8	10.5869
82	8.78693
82.2	11.1869
82.4	11.7869
82.6	9.58693
82.8	13.3869
83	15.5869
83.2	13.5869
83.4	11.7869
83.6	9.38693
83.8	10.7869
84	5.98693
84.2	5.78693
84.4	5.58693
84.6	7.58693
84.8	5.78693
85	6.98693
85.2	7.98693
85.4	9.18693
85.6	7.38693
85.8	6.58693
86	3.58693
86.2	0.78693
86.4	-2.01307
86.6	1.78693
86.8	4.18693
87	8.98693
87.2	11.7869
87.4	9.98693
87.6	7.38693
87.8	6.78693
88	5.98693
88.2	3.78693
88.4	8.18693
88.6	8.58693
88.8	5.78693
89	9.18693
89.2	9.78693
89.4	10.5869
89.6	12.5869
89.8	15.9869
90	15.1869
90.2	16.1869
90.4	12.9869
90.6	10.7869
90.8	8.58693
91	4.78693
91.2	4.78693
91.4	5.18693
91.6	8.38693
91.8	8.18693
92	9.78693
92.2	8.58693
92.4	6.78693
92.6	2.18693
92.8	2.18693
93	1.58693
93.2	-0.21307
93.4	3.78693
93.6	3.98693
93.8	1.58693
94	3.18693
94.2	4.38693
94.4	6.18693
94.6	11.5869
94.8	16.3869
95	18.5869
95.2	19.3869
95.4	15.9869
95.6	13.3869
95.8	13.1869
96	9.78693
96.2	7.18693
96.4	6.78693
96.6	5.18693
96.8	5.18693
97	5.58693
97.2	7.38693
97.4	7.58693
97.6	13.1869
97.8	8.78693
98	10.7869
98.2	11.5869
98.4	12.9869
98.6	10.3869
98.8	13.9869
99	14.5869
99.2	16.5869
99.4	18.1869
99.6	18.1869
99.8	17.3869
100	14.1869
100.2	11.3869
100.4	8.58693
100.6	3.98693
100.8	7.18693
101	5.38693
101.2	3.98693
101.4	5.98693
101.6	7.38693
101.8	4.58693
102	6.18693
102.2	6.18693
102.4	4.98693
102.6	8.38693
102.8	8.38693
103	11.9869
103.2	13.1869
103.4	15.9869
103.6	12.9869
103.8	12.9869
104	10.7869
104.2	9.38693
104.4	9.38693
104.6	8.38693
104.8	6.18693
105	7.18693
105.2	12.1869
105.4	9.58693
105.6	10.7869
105.8	12.9869
106	13.1869
106.2	12.3869
106.4	14.1869
106.6	16.9869
106.8	17.9869
107	18.7869
107.2	15.7869
107.4	13.1869
107.6	10.9869
107.8	9.78693
108	7.18693
108.2	10.3869
108.4	13.5869
108.6	12.7869
108.8	14.7869
109	14.3869
109.2	16.3869
109.4	16.1869
109.6	18.1869
109.8	16.9869
110	19.5869
110.2	13.9869
110.4	11.7869
110.6	10.9869
110.8	7.98693
111	5.18693
111.2	4.58693
111.4	4.38693
111.6	10.3869
111.8	12.9869
112	12.1869
112.2	13.3869
112.4	12.5869
112.6	9.78693
112.8	5.98693
113	5.78693
113.2	9.38693
113.4	10.7869
113.6	11.1869
113.8	13.1869
114	13.5869
114.2	14.3869
114.4	12.3869
114.6	8.98693
114.8	9.18693
115	9.38693
115.2	6.18693
115.4	7.98693
115.6	6.38693
115.8	9.18693
116	11.5869
116.2	11.5869
116.4	9.78693
116.6	11.7869
116.8	9.98693
117	6.38693
117.2	9.18693
117.4	6.98693
117.6	2.38693
117.8	2.78693
118	9.98693
118.2	8.18693
118.4	9.58693
118.6	11.1869
118.8	11.3869
119	9.38693
119.2	7.58693
119.4	7.78693
119.6	10.3869
119.8	12.7869
120	14.9869
120.2	13.1869
120.4	15.1869
120.6	17.7869
120.8	18.7869
121	13.3869
121.2	18.7869
121.4	18.1869
121.6	15.1869
121.8	10.9869
122	8.18693
122.2	6.18693
122.4	8.98693
122.6	7.58693
122.8	7.38693
123	13.7869
123.2	12.1869
123.4	9.18693
123.6	8.78693
123.8	9.58693
124	6.98693
124.2	9.18693
124.4	8.18693
124.6	11.9869
124.8	13.1869
125	11.9869
125.2	11.9869
125.4	15.5869
125.6	12.7869
125.8	9.58693
126	13.3869
126.2	13.5869
126.4	8.98693
126.6	4.98693
126.8	6.78693
127	5.38693
127.2	7.38693
127.4	11.1869
127.6	16.3869
127.8	17.7869
128	18.5869
128.2	11.5869
128.4	9.98693
128.6	8.78693
128.8	5.38693
129	1.18693
129.2	4.58693
129.4	6.98693
129.6	10.9869
129.8	9.98693
130	10.9869
130.2	8.78693
130.4	4.38693
130.6	0.38693
130.8	2.38693
131	4.58693
131.2	9.58693
131.4	12.9869
131.6	15.7869
131.8	19.7869
132	21.1869
132.2	17.7869
132.4	14.3869
132.6	14.1869
132.8	10.9869
133	7.78693
133.2	7.98693
133.4	14.5869
133.6	11.5869
133.8	9.58693
134	8.58693
134.2	13.3869
134.4	9.78693
134.6	10.9869
134.8	12.1869
135	12.5869
135.2	6.58693
135.4	5.58693
135.6	3.38693
135.8	8.18693
136	8.98693
136.2	8.58693
136.4	12.1869
136.6	11.5869
136.8	6.98693
137	7.58693
137.2	5.78693
137.4	1.98693
137.6	2.58693
137.8	1.38693
138	1.98693
138.2	7.38693
138.4	8.98693
138.6	10.9869
138.8	13.3869
139	12.5869
139.2	13.9869
139.4	14.1869
139.6	14.5869
139.8	13.9869
140	12.3869
140.2	7.58693
140.4	5.78693
140.6	2.38693
140.8	2.18693
141	1.78693
141.2	4.98693
141.4	4.58693
141.6	8.78693
141.8	5.18693
142	8.38693
142.2	6.98693
142.4	5.78693
142.6	1.38693
142.8	1.18693
143	-1.01307
143.2	0.38693
143.4	3.78693
143.6	3.98693
143.8	7.18693
144	12.1869
144.2	10.1869
144.4	7.58693
144.6	8.98693
144.8	6.78693
145	4.58693
145.2	4.58693
145.4	6.58693
145.6	8.38693
145.8	8.78693
146	6.18693
146.2	5.18693
146.4	-0.01307
146.6	-3.41307
146.8	-3.81307
147	-6.01307
147.2	-2.61307
147.4	5.18693
147.6	7.78693
147.8	13.7869
148	15.7869
148.2	11.5869
148.4	8.58693
148.6	7.58693
148.8	2.18693
149	0.58693
149.2	0.58693
149.4	-0.41307
149.6	0.38693
149.8	4.18693
150	7.38693
150.2	11.7869
150.4	13.3869
150.6	13.5869
150.8	12.3869
151	13.7869
151.2	9.98693
151.4	11.5869
151.6	10.1869
151.8	11.1869
152	8.78693
152.2	12.3869
152.4	8.98693
152.6	15.1869
152.8	13.5869
153	10.5869
153.2	7.78693
153.4	10.7869
153.6	5.18693
153.8	4.98693
154	5.58693
154.2	12.3869
154.4	9.58693
154.6	8.78693
154.8	9.58693
155	14.7869
155.2	6.78693
155.4	7.58693
155.6	11.7869
155.8	10.9869
156	10.3869
156.2	11.5869
156.4	12.9869
156.6	11.3869
156.8	9.58693
157	7.18693
157.2	7.78693
157.4	8.18693
157.6	11.5869
157.8	10.7869
158	10.1869
158.2	12.3869
158.4	10.5869
158.6	3.98693
158.8	9.18693
159	11.7869
159.2	12.7869
159.4	17.3869
159.6	20.9869
159.8	19.3869
160	18.7869
160.2	14.1869
160.4	9.78693
160.6	10.9869
160.8	11.5869
161	10.7869
161.2	10.5869
161.4	11.9869
161.6	9.58693
161.8	12.5869
162	14.7869
162.2	16.1869
162.4	10.9869
162.6	11.7869
162.8	6.78693
163	6.18693
163.2	6.98693
163.4	11.3869
163.6	12.3869
163.8	13.9869
164	13.3869
164.2	14.1869
164.4	15.5869
164.6	15.3869
164.8	14.3869
165	12.9869
165.2	10.5869
165.4	6.78693
165.6	4.38693
165.8	8.38693
166	11.5869
166.2	13.9869
166.4	15.7869
166.6	17.5869
166.8	15.7869
167	13.5869
167.2	17.5869
167.4	17.1869
167.6	17.9869
167.8	16.3869
168	16.5869
168.2	11.9869
168.4	12.3869
168.6	9.98693
168.8	8.18693
169	8.58693
169.2	4.78693
169.4	8.58693
169.6	7.38693
169.8	8.18693
170	6.38693
170.2	9.18693
170.4	7.58693
170.6	11.5869
170.8	9.98693
171	10.1869
171.2	13.3869
171.4	8.78693
171.6	4.78693
171.8	6.18693
172	8.78693
172.2	8.18693
172.4	10.3869
172.6	13.7869
172.8	14.5869
173	14.1869
173.2	14.3869
173.4	13.3869
173.6	18.5869
173.8	17.5869
174	16.3869
174.2	12.5869
174.4	18.5869
174.6	11.9869
174.8	16.5869
175	17.9869
175.2	23.1869
175.4	15.3869
175.6	16.9869
175.8	16.9869
176	18.5869
176.2	20.3869
176.4	23.7869
176.6	23.3869
176.8	21.3869
177	19.7869
177.2	17.5869
177.4	18.3869
177.6	21.5869
177.8	21.9869
178	22.9869
178.2	20.5869
178.4	20.5869
178.6	21.3869
178.8	20.1869
179	17.9869
179.2	17.9869
179.4	18.1869
179.6	15.1869
179.8	17.1869
180	19.7869
180.2	21.7869
180.4	21.9869
180.6	21.7869
180.8	17.7869
181	16.7869
181.2	13.9869
181.4	13.9869
181.6	14.7869
181.8	20.3869
182	19.3869
182.2	21.1869
182.4	17.1869
182.6	16.1869
182.8	11.5869
183	13.3869
183.2	14.7869
183.4	19.7869
183.6	22.7869
183.8	23.7869
184	20.3869
184.2	18.7869
184.4	22.5869
184.6	22.7869
184.8	22.1869
185	21.5869
185.2	21.7869
185.4	16.5869
185.6	12.1869
185.8	10.9869
186	12.1869
186.2	11.3869
186.4	11.1869
186.6	15.1869
186.8	21.3869
187	23.9869
187.2	24.9869
187.4	24.1869
187.6	19.1869
187.8	14.1869
188	12.9869
188.2	12.7869
188.4	13.5869
188.6	18.1869
188.8	19.9869
189	18.7869
189.2	16.7869
189.4	16.7869
189.6	15.3869
189.8	13.1869
190	14.9869
190.2	20.3869
190.4	21.9869
190.6	20.9869
190.8	25.7869
191	22.5869
191.2	17.7869
191.4	16.1869
191.6	19.3869
191.8	19.3869
192	19.1869
192.2	19.9869
192.4	22.7869
192.6	17.7869
192.8	12.3869
193	11.5869
193.2	11.7869
193.4	11.1869
193.6	10.7869
193.8	17.1869
194	19.5869
194.2	18.7869
194.4	15.5869
194.6	17.9869
194.8	14.3869
195	21.3869
195.2	25.5869
195.4	30.7869
195.6	38.9869
195.8	43.5869
196	49.5869
196.2	57.3869
196.4	68.9869
196.6	69.1869
196.8	72.1869
197	67.7869
197.2	65.1869
197.4	67.9869
197.6	72.3869
197.8	77.9869
198	76.7869
198.2	76.5869
198.4	66.3869
198.6	64.7869
198.8	56.3869
199	60.5869
199.2	65.3869
199.4	64.9869
199.6	61.9869
199.8	69.1869
200	66.1869
200.2	61.7869
200.4	60.5869
200.6	62.7869
200.8	56.7869
201	56.3869
201.2	56.7869
201.4	57.1869
201.6	54.3869
201.8	54.5869
202	50.9869
202.2	54.1869
202.4	53.1869
202.6	51.3869
202.8	52.9869
203	57.1869
203.2	57.5869
203.4	57.7869
203.6	66.9869
203.8	66.3869
204	66.1869
204.2	64.1869
204.4	75.7869
204.6	62.7869
204.8	65.1869
205	66.1869
205.2	66.5869
205.4	58.9869
205.6	65.9869
205.8	71.7869
206	72.3869
206.2	77.3869
206.4	84.3869
206.6	85.7869
206.8	83.1869
207	80.9869
207.2	74.1869
207.4	67.3869
207.6	66.3869
207.8	61.3869
208	60.3869
208.2	63.1869
208.4	60.1869
208.6	57.9869
208.8	58.5869
209	60.5869
209.2	59.7869
209.4	66.1869
209.6	72.7869
209.8	73.9869
210	78.7869
210.2	71.5869
210.4	69.5869
210.6	70.7869
210.8	77.1869
211	67.1869
211.2	77.9869
211.4	77.9869
211.6	74.3869
211.8	69.9869
212	71.5869
212.2	70.5869
212.4	62.7869
212.6	59.3869
212.8	55.7869
213	59.1869
213.2	50.1869
213.4	57.7869
213.6	62.1869
213.8	62.7869
214	67.7869
214.2	77.3869
214.4	72.3869
214.6	67.7869
214.8	69.1869
215	61.7869
215.2	60.7869
215.4	60.3869
215.6	56.9869
215.8	59.9869
216	61.7869
216.2	57.1869
216.4	59.7869
216.6	58.7869
216.8	53.1869
217	49.5869
217.2	45.9869
217.4	43.9869
217.6	48.1869
217.8	44.7869
218	51.1869
218.2	54.7869
218.4	57.1869
218.6	63.5869
218.8	65.7869
219	65.1869
219.2	69.3869
219.4	74.5869
219.6	70.7869
219.8	69.5869
220	64.1869
220.2	60.1869
220.4	50.1869
220.6	53.1869
220.8	55.9869
221	59.5869
221.2	58.3869
221.4	70.7869
221.6	68.7869
221.8	79.5869
222	82.3869
222.2	81.3869
222.4	73.9869
222.6	74.5869
222.8	65.5869
223	60.3869
223.2	58.9869
223.4	60.1869
223.6	58.3869
223.8	58.7869
224	67.9869
224.2	68.5869
224.4	66.1869
224.6	69.1869
224.8	65.7869
225	58.1869
225.2	59.3869
225.4	54.3869
225.6	47.7869
225.8	54.5869
226	57.5869
226.2	55.5869
226.4	59.7869
226.6	61.5869
226.8	54.7869
227	62.1869
227.2	63.9869
227.4	63.1869
227.6	61.7869
227.8	65.1869
228	55.1869
228.2	59.5869
228.4	61.7869
228.6	69.1869
228.8	73.7869
229	76.5869
229.2	70.3869
229.4	68.3869
229.6	58.5869
229.8	55.9869
230	55.9869
230.2	65.1869
230.4	68.7869
230.6	73.1869
230.8	67.3869
231	67.9869
231.2	55.5869
231.4	53.7869
231.6	50.7869
231.8	50.3869
232	46.3869
232.2	57.1869
232.4	61.3869
232.6	62.3869
232.8	65.7869
233	68.7869
233.2	65.3869
233.4	62.5869
233.6	66.9869
233.8	62.9869
234	60.9869
234.2	62.1869
234.4	64.1869
234.6	63.5869
234.8	64.5869
235	68.7869
235.2	61.5869
235.4	63.7869
235.6	58.9869
235.8	63.5869
236	52.5869
236.2	55.5869
236.4	53.9869
236.6	55.9869
236.8	55.3869
237	59.1869
237.2	63.3869
237.4	51.9869
237.6	46.5869
237.8	42.7869
238	45.3869
238.2	39.7869
238.4	48.7869
238.6	53.7869
238.8	49.7869
239	51.1869
239.2	53.1869
239.4	52.9869
239.6	58.9869
239.8	64.7869
240	67.3869
240.2	73.3869
240.4	72.9869
240.6	63.1869
240.8	61.3869
241	56.9869
241.2	48.9869
241.4	39.7869
241.6	51.7869
241.8	54.1869
242	52.1869
242.2	48.7869
242.4	62.1869
242.6	57.9869
242.8	58.7869
243	63.3869
243.2	73.7869
243.4	74.7869
243.6	73.5869
243.8	69.9869
244	76.5869
244.2	76.3869
244.4	71.9869
244.6	68.3869
244.8	66.5869
245	63.1869
245.2	60.5869
245.4	53.1869
245.6	62.3869
245.8	63.9869
246	60.3869
246.2	55.3869
246.4	55.9869
246.6	55.1869
246.8	61.7869
247	61.9869
247.2	70.9869
247.4	71.9869
247.6	64.9869
247.8	59.9869
248	55.3869
248.2	50.7869
248.4	64.9869
248.6	64.9869
248.8	67.5869
249	65.3869
249.2	62.5869
249.4	55.5869
249.6	58.3869
249.8	55.9869
250	61.7869
250.2	64.7869
250.4	59.9869
250.6	63.1869
250.8	59.9869
251	63.7869
251.2	66.7869
251.4	77.9869
251.6	72.5869
251.8	83.1869
252	74.5869
252.2	71.1869
252.4	62.1869
252.6	55.3869
252.8	44.3869
253	50.3869
253.2	49.3869
253.4	50.5869
253.6	57.7869
253.8	58.7869
254	57.3869
254.2	55.3869
254.4	59.7869
254.6	60.9869
254.8	67.5869
255	69.9869
255.2	75.3869
255.4	62.3869
255.6	64.5869
255.8	58.7869
256	59.5869
256.2	65.3869
256.4	75.5869
256.6	68.1869
256.8	72.9869
257	67.7869
257.2	66.9869
257.4	64.1869
257.6	72.1869
257.8	72.1869
258	76.1869
258.2	69.7869
258.4	71.5869
258.6	82.9869
258.8	84.7869
259	81.9869
259.2	81.9869
259.4	74.9869
259.6	63.9869
259.8	58.1869
260	55.5869
260.2	51.3869
260.4	52.1869
260.6	43.5869
260.8	39.3869
261	39.1869
261.2	43.5869
261.4	44.7869
261.6	41.3869
261.8	43.1869
262	49.5869
262.2	48.1869
262.4	50.3869
262.6	56.3869
262.8	63.7869
263	65.5869
263.2	63.1869
263.4	66.3869
263.6	65.9869
263.8	65.3869
264	63.7869
264.2	67.5869
264.4	63.5869
264.6	73.3869
264.8	66.9869
265	69.3869
265.2	67.9869
265.4	68.3869
265.6	58.5869
265.8	62.3869
266	52.9869
266.2	48.5869
266.4	51.9869
266.6	55.3869
266.8	55.1869
267	55.7869
267.2	55.9869
267.4	48.9869
267.6	48.7869
267.8	47.5869
268	54.7869
268.2	60.1869
268.4	65.1869
268.6	59.1869
268.8	57.9869
269	53.7869
269.2	56.7869
269.4	60.1869
269.6	72.3869
269.8	76.1869
270	80.7869
270.2	71.1869
270.4	64.7869
270.6	58.3869
270.8	57.1869
271	57.9869
271.2	71.9869
271.4	72.5869
271.6	66.9869
271.8	63.9869
272	57.1869
272.2	47.9869
272.4	51.7869
272.6	50.9869
272.8	57.7869
273	65.7869
273.2	65.7869
273.4	63.3869
273.6	63.9869
273.8	55.1869
274	43.9869
274.2	45.7869
274.4	40.5869
274.6	43.9869
274.8	52.9869
275	57.3869
275.2	58.9869
275.4	61.1869
275.6	55.1869
275.8	47.3869
276	46.9869
276.2	42.7869
276.4	43.1869
276.6	46.5869
276.8	48.1869
277	48.3869
277.2	43.3869
277.4	40.3869
277.6	38.7869
277.8	43.1869
278	45.5869
278.2	57.7869
278.4	68.9869
278.6	68.5869
278.8	63.1869
279	61.1869
279.2	53.5869
279.4	45.3869
279.6	47.9869
279.8	48.7869
280	46.7869
280.2	46.1869
280.4	49.3869
280.6	53.1869
280.8	53.5869
281	54.7869
281.2	58.3869
281.4	56.5869
281.6	58.7869
281.8	61.7869
282	72.1869
282.2	73.3869
282.4	81.5869
282.6	76.5869
282.8	71.7869
283	62.7869
283.2	61.5869
283.4	57.1869
283.6	55.5869
283.8	54.9869
284	56.7869
284.2	59.7869
284.4	56.9869
284.6	66.5869
284.8	70.1869
285	66.7869
285.2	59.9869
285.4	54.7869
285.6	46.7869
285.8	46.9869
286	45.1869
286.2	45.9869
286.4	50.3869
286.6	53.3869
286.8	55.3869
287	56.3869
287.2	57.5869
287.4	53.5869
287.6	55.5869
287.8	48.5869
288	53.1869
288.2	53.7869
288.4	56.7869
288.6	49.3869
288.8	58.9869
289	58.7869
289.2	56.7869
289.4	60.7869
289.6	71.9869
289.8	68.1869
290	65.5869
290.2	69.5869
290.4	64.1869
290.6	49.5869
290.8	44.7869
291	49.1869
291.2	50.9869
291.4	55.5869
291.6	58.1869
291.8	61.9869
292	53.5869
292.2	50.9869
292.4	49.3869
292.6	50.1869
292.8	48.1869
293	50.1869
293.2	49.3869
293.4	51.3869
293.6	54.1869
293.8	54.7869
294	54.5869
294.2	51.9869
294.4	52.5869
294.6	53.9869
294.8	60.5869
295	64.3869
295.2	69.1869
295.4	64.5869
295.6	61.9869
295.8	59.1869
296	58.1869
296.2	54.9869
296.4	56.3869
296.6	58.3869
296.8	53.3869
297	46.9869
297.2	39.7869
297.4	38.1869
297.6	41.7869
297.8	40.9869
298	43.7869
298.2	47.9869
298.4	48.1869
298.6	52.9869
298.8	47.7869
299	41.3869
299.2	36.5869
299.4	28.9869
299.6	11.9869
299.8	12.1869
300	15.1869

## Sheet: Fig.2a, right
Fig. 2a, right (same as Fig. 1c)
Representative trace of binding to occupied Hfq
Time (s)	Cy3 fluorescence (a. u.)	Cy5 fluorescence (a. u.)
0.2	105.516	-78.5093
0.4	155.85	-76.5093
0.6	150.116	-76.9093
0.8	162.316	-73.5093
1	145.316	-77.3093
1.2	139.716	-74.1093
1.4	131.516	-73.9093
1.6	122.316	-75.9093
1.8	113.716	-78.5093
2	114.916	-79.9093
2.2	115.916	-83.9093
2.4	122.316	-86.5093
2.6	124.516	-85.3093
2.8	131.116	-90.1093
3	131.916	-89.1093
3.2	136.116	-90.3093
3.4	137.316	-91.7093
3.6	149.316	-94.5093
3.8	139.916	-93.1093
4	139.116	-94.3093
4.2	138.516	-97.9093
4.4	133.316	-92.7093
4.6	130.516	-91.9093
4.8	133.516	-89.9093
5	136.316	-89.7093
5.2	129.716	-85.9093
5.4	134.116	-88.7093
5.6	117.316	-91.3093
5.8	115.516	-90.7093
6	106.516	-91.5093
6.2	105.916	-86.1093
6.4	112.516	-83.9093
6.6	120.516	-80.3093
6.8	116.316	-75.5093
7	123.716	-62.5093
7.2	124.716	-56.5093
7.4	111.916	-42.5093
7.6	113.916	-18.5093
7.8	127.516	-4.1093
8	132.916	3.2907
8.2	129.116	7.0907
8.4	139.116	0.8907
8.6	134.316	-4.5093
8.8	131.516	-11.4495
9	122.116	-13.1319
9.2	124.116	-11.5588
9.4	118.116	-3.73212
9.6	115.316	-6.8541
9.8	116.516	-6.38664
10	124.116	-6.12975
10.2	125.516	-2.08343
10.4	130.916	-2.04768
10.6	134.916	-2.4225
10.8	125.316	0.99212
11	126.316	7.59617
11.2	131.916	2.98965
11.4	129.116	3.77257
11.6	134.116	6.94492
11.8	136.516	14.7067
12	137.516	9.25791
12.2	130.116	14.5985
12.4	126.516	10.9286
12.6	132.516	5.84814
12.8	134.716	0.35709
13	126.116	-5.14454
13.2	130.116	-9.05673
13.4	130.316	-2.97949
13.6	123.716	-2.31281
13.8	119.516	-0.85671
14	118.316	3.58883
14.2	111.916	-1.90523
14.4	117.916	-3.44716
14.6	133.916	-2.68041
14.8	129.316	-7.36608
15	135.116	-4.12616
15.2	135.316	2.65777
15.4	129.516	-0.84126
15.6	109.916	0.10459
15.8	119.716	1.37041
16	121.316	-2.41999
16.2	117.516	-9.44965
16.4	124.116	-6.38076
16.6	136.916	-6.00888
16.8	140.116	-3.8917
17	140.516	-5.77222
17.2	148.916	5.6178
17.4	145.716	4.81884
17.6	138.316	5.78848
17.8	146.516	5.55175
18	145.316	7.43749
18.2	143.516	-2.32179
18.4	151.116	-0.83367
18.6	150.916	0.61273
18.8	138.716	-0.07164
19	135.716	4.1389
19.2	140.516	5.70603
19.4	124.716	3.72425
19.6	124.916	-0.68399
19.8	122.916	0.1187
20	119.316	0.77509
20.2	116.316	0.99491
20.4	123.316	6.21542
20.6	115.316	8.99664
20.8	109.716	6.76929
21	111.116	1.03343
21.2	121.716	1.66262
21.4	117.516	-8.71979
21.6	128.716	-12.5993
21.8	133.316	-15.171
22	133.116	-13.421
22.2	133.916	-13.5733
22.4	136.716	-6.05199
22.6	135.716	0.70908
22.8	140.516	4.09086
23	139.316	8.25169
23.2	122.516	10.3885
23.4	124.316	8.30771
23.6	120.316	4.66178
23.8	120.916	2.65611
24	126.516	3.24543
24.2	143.916	0.65813
24.4	153.516	1.64165
24.6	159.116	8.00304
24.8	166.316	4.47368
25	172.116	1.00592
25.2	168.116	3.66443
25.4	155.916	3.8506
25.6	157.716	-5.7068
25.8	144.116	2.05646
26	139.916	-6.24434
26.2	133.116	-2.38044
26.4	139.716	-4.53032
26.6	143.516	-7.18275
26.8	151.316	-8.69935
27	147.516	-2.88399
27.2	149.516	-8.16938
27.4	148.316	-2.81684
27.6	140.116	0.33528
27.8	141.716	-2.90173
28	147.316	-4.95774
28.2	144.316	-8.65542
28.4	136.916	-10.8681
28.6	130.916	4.03073
28.8	134.516	4.96769
29	135.116	10.9831
29.2	129.916	12.7309
29.4	133.516	8.40273
29.6	141.316	-3.48405
29.8	130.316	-5.73479
30	129.116	-2.16664
30.2	135.516	4.83679
30.4	138.316	8.10044
30.6	135.316	11.6312
30.8	146.316	12.8453
31	145.116	3.35414
31.2	150.516	2.72876
31.4	154.116	-0.18258
31.6	157.116	-3.68404
31.8	159.516	-4.33802
32	150.316	-5.4471
32.2	139.516	-6.59597
32.4	124.716	-4.89774
32.6	116.716	-7.16642
32.8	116.516	-3.73447
33	129.316	3.12816
33.2	141.116	1.21767
33.4	157.916	-1.41681
33.6	160.916	10.9877
33.8	149.316	12.4733
34	137.516	8.68549
34.2	137.516	6.76453
34.4	137.916	9.19774
34.6	141.716	-4.4208
34.8	151.716	-12.1126
35	156.516	-13.5303
35.2	149.316	-10.2307
35.4	139.716	-10.9682
35.6	146.716	-12.3455
35.8	138.516	0.2599
36	145.716	-1.32072
36.2	148.716	-4.24297
36.4	152.116	-1.68473
36.6	168.316	-3.01356
36.8	162.916	-7.71084
37	167.716	-2.47874
37.2	164.516	2.71161
37.4	160.516	-1.50313
37.6	135.116	1.07706
37.8	141.316	8.65218
38	134.116	9.22222
38.2	136.516	8.38718
38.4	139.516	15.9471
38.6	136.516	14.9019
38.8	135.516	8.45162
39	141.516	8.19628
39.2	137.116	6.93586
39.4	153.116	0.27037
39.6	156.716	2.19981
39.8	159.316	-5.47583
40	157.116	-8.55655
40.2	165.716	-8.44234
40.4	141.716	-8.93321
40.6	150.316	-9.42915
40.8	150.516	-7.13017
41	137.516	2.16373
41.2	136.916	3.25256
41.4	146.716	2.33632
41.6	137.516	4.01499
41.8	140.916	9.15591
42	146.516	1.16007
42.2	132.916	-2.17151
42.4	132.316	-4.6378
42.6	139.316	-5.6378
42.8	123.316	-11.8378
43	119.316	-19.2378
43.2	127.716	-18.6378
43.4	129.916	-12.4378
43.6	125.516	-12.8378
43.8	144.116	-12.8378
44	159.916	-2.2378
44.2	160.916	-3.4378
44.4	155.916	-4.4378
44.6	164.516	-1.8378
44.8	156.516	2.9622
45	160.716	-0.0378
45.2	152.316	5.1622
45.4	165.716	5.1622
45.6	161.316	-0.0378
45.8	170.516	-2.4378
46	166.516	-6.0378
46.2	183.716	-11.6378
46.4	174.316	-15.6378
46.6	162.716	-8.6378
46.8	155.116	-11.2378
47	145.116	-6.8378
47.2	140.716	-7.6378
47.4	138.116	-3.6378
47.6	153.716	-3.8378
47.8	154.916	-1.6378
48	160.116	5.5622
48.2	161.516	3.9622
48.4	166.916	8.3622
48.6	175.716	7.9622
48.8	175.716	3.7622
49	165.916	9.3622
49.2	164.516	17.5622
49.4	162.316	16.3622
49.6	138.116	12.3622
49.8	135.516	19.7622
50	133.116	-0.4378
50.2	126.116	-5.0378
50.4	132.716	-4.2378
50.6	135.516	-1.0378
50.8	145.116	7.1622
51	153.316	11.1622
51.2	161.716	16.9622
51.4	158.916	15.5622
51.6	164.716	18.1622
51.8	158.516	6.7622
52	152.716	16.9622
52.2	144.116	10.7622
52.4	133.916	6.3622
52.6	141.116	6.1622
52.8	136.316	3.7622
53	147.716	-2.8378
53.2	158.516	-4.8378
53.4	162.516	-1.0378
53.6	159.716	-2.2378
53.8	167.316	-4.6378
54	156.316	-0.8378
54.2	158.316	5.3622
54.4	163.316	5.3622
54.6	152.916	-1.2378
54.8	152.116	6.5622
55	157.716	-3.6378
55.2	147.316	-8.4378
55.4	138.516	-10.2378
55.6	152.316	-10.4378
55.8	148.116	-18.2378
56	157.316	-17.0378
56.2	172.916	-17.4378
56.4	172.916	-22.4378
56.6	176.116	-10.8378
56.8	167.316	-11.2378
57	157.916	-4.0378
57.2	143.116	2.1622
57.4	134.716	11.9622
57.6	114.116	-1.4378
57.8	120.116	6.1622
58	110.916	0.9622
58.2	102.716	5.5622
58.4	117.316	-5.6378
58.6	118.116	5.9622
58.8	115.116	3.3622
59	127.316	8.3622
59.2	141.116	6.9622
59.4	134.316	17.9622
59.6	145.116	13.3622
59.8	148.916	17.5622
60	146.516	12.1622
60.2	144.716	-3.8378
60.4	153.116	-11.8378
60.6	153.516	-6.2378
60.8	155.316	-2.0378
61	150.516	4.1622
61.2	162.916	14.9622
61.4	153.316	19.5622
61.6	151.316	16.7622
61.8	147.516	9.1622
62	147.516	9.9622
62.2	137.916	7.9622
62.4	150.116	8.5622
62.6	152.716	4.5622
62.8	146.116	-0.8378
63	161.116	-8.0378
63.2	149.516	-9.2378
63.4	138.916	-7.6378
63.6	132.316	-1.2378
63.8	135.116	4.5622
64	126.316	13.3622
64.2	122.516	12.7622
64.4	123.916	4.9622
64.6	129.516	0.7622
64.8	137.716	1.5622
65	132.916	-8.8378
65.2	146.116	-8.4378
65.4	148.316	3.5622
65.6	143.916	9.7622
65.8	132.516	9.3622
66	134.316	14.1622
66.2	135.916	22.7622
66.4	139.916	10.3622
66.6	136.916	5.7622
66.8	142.516	7.7622
67	140.716	8.1622
67.2	126.116	-4.6378
67.4	113.116	1.5622
67.6	120.116	-1.0378
67.8	126.516	-7.6378
68	132.116	-10.0378
68.2	137.116	-4.8378
68.4	143.516	-1.4378
68.6	141.516	3.7622
68.8	132.116	8.3622
69	135.116	14.7622
69.2	152.516	20.1622
69.4	155.316	16.1622
69.6	150.716	17.3622
69.8	160.516	16.3622
70	152.516	14.5622
70.2	136.316	13.1622
70.4	137.516	8.3622
70.6	149.516	2.9622
70.8	170.916	2.5622
71	180.516	0.9622
71.2	183.716	-2.2378
71.4	190.316	5.9622
71.6	188.916	12.7622
71.8	170.516	13.9622
72	157.716	13.7622
72.2	145.916	10.7622
72.4	132.716	6.7622
72.6	133.516	-1.8378
72.8	126.316	-4.4378
73	129.116	-8.0378
73.2	139.716	-5.8378
73.4	140.116	-6.6378
73.6	136.916	-8.4378
73.8	139.916	-2.8378
74	146.716	-2.4378
74.2	152.116	-7.4378
74.4	158.916	-3.2378
74.6	151.116	4.1622
74.8	151.916	-4.4378
75	154.116	-5.4378
75.2	139.316	4.3622
75.4	135.316	-5.6378
75.6	143.116	-11.6378
75.8	138.316	-18.0378
76	129.116	-15.6378
76.2	140.116	-21.2378
76.4	151.716	-19.0378
76.6	141.116	-10.2378
76.8	145.516	0.1622
77	140.516	-2.4378
77.2	129.916	-5.8378
77.4	113.316	-2.4378
77.6	106.316	-12.2378
77.8	103.516	-12.4378
78	111.116	-5.8378
78.2	124.316	0.1622
78.4	128.316	0.5622
78.6	144.316	-3.2378
78.8	142.516	-4.8378
79	141.716	-2.2378
79.2	141.516	-3.2378
79.4	145.716	3.5622
79.6	139.716	11.3622
79.8	141.316	16.9622
80	144.716	13.3622
80.2	134.916	23.1622
80.4	125.916	14.7622
80.6	130.516	10.7622
80.8	126.516	12.1622
81	135.916	16.9622
81.2	141.716	3.3622
81.4	160.316	3.9622
81.6	163.716	4.7622
81.8	173.116	1.9622
82	166.916	-3.0378
82.2	178.916	5.3622
82.4	162.116	24.1622
82.6	149.316	37.7622
82.8	145.716	51.5622
83	131.116	61.1622
83.2	114.116	63.9622
83.4	114.516	42.9622
83.6	124.916	30.1622
83.8	124.716	9.3622
84	134.116	-5.2378
84.2	132.716	-11.8378
84.4	136.116	-11.0378
84.6	136.916	-11.0378
84.8	128.116	-9.8378
85	131.316	-8.0378
85.2	137.116	-7.2378
85.4	126.916	-11.6378
85.6	128.316	-11.4378
85.8	137.516	-5.8378
86	135.916	-3.2378
86.2	138.316	4.1622
86.4	147.316	12.5622
86.6	135.916	15.5622
86.8	122.916	17.1622
87	111.116	10.7622
87.2	111.116	0.3622
87.4	112.916	7.3622
87.6	116.716	5.7622
87.8	124.116	0.3622
88	135.716	6.9622
88.2	138.716	0.7622
88.4	147.316	-8.6378
88.6	144.716	-11.2378
88.8	147.916	-8.0378
89	152.116	-2.4378
89.2	151.316	5.3622
89.4	140.516	11.3622
89.6	147.516	15.7622
89.8	146.916	11.5622
90	145.316	4.5622
90.2	141.516	2.9622
90.4	149.516	1.7622
90.6	154.516	0.7622
90.8	160.716	5.5622
91	158.316	0.3622
91.2	149.116	10.3622
91.4	150.516	9.3622
91.6	139.716	7.5622
91.8	142.116	10.1622
92	142.116	15.5622
92.2	152.716	53.5622
92.4	124.916	80.3622
92.6	109.916	107.362
92.8	89.7165	133.762
93	67.3165	157.362
93.2	55.1165	131.362
93.4	58.5165	100.162
93.6	69.9165	72.9622
93.8	83.9165	49.1622
94	98.7165	25.5622
94.2	108.116	3.9622
94.4	130.716	0.9622
94.6	133.316	2.3622
94.8	139.316	-4.2378
95	140.716	-0.0378
95.2	135.916	-0.0378
95.4	131.316	2.5622
95.6	130.916	-0.2378
95.8	122.716	3.7622
96	133.716	3.9622
96.2	143.316	1.7622
96.4	135.916	5.7622
96.6	139.316	13.7622
96.8	143.116	12.5622
97	133.916	11.3622
97.2	126.116	18.3622
97.4	137.716	18.7622
97.6	139.916	18.9622
97.8	141.516	10.3622
98	142.116	15.3622
98.2	147.316	13.5622
98.4	131.516	13.5622
98.6	132.316	17.5622
98.8	138.716	19.1622
99	133.916	14.7622
99.2	130.916	16.9622
99.4	138.916	15.1622
99.6	139.716	6.3622
99.8	124.716	8.9622
100	132.716	6.1622
100.2	127.116	-1.2378
100.4	141.716	2.7622
100.6	153.516	8.1622
100.8	145.516	6.7622
101	136.716	4.9622
101.2	144.916	1.9622
101.4	142.516	0.5622
101.6	129.916	-10.2378
101.8	133.316	-2.6378
102	141.916	-3.8378
102.2	143.916	3.9622
102.4	138.316	11.9622
102.6	138.116	22.3622
102.8	153.716	25.5622
103	151.116	28.7622
103.2	153.716	23.9622
103.4	153.716	11.5622
103.6	150.316	4.3622
103.8	138.716	-0.4378
104	144.316	2.1622
104.2	148.916	4.3622
104.4	146.516	12.1622
104.6	158.716	16.1622
104.8	163.116	15.1622
105	166.316	10.5622
105.2	152.516	9.1622
105.4	152.116	6.1622
105.6	148.516	-1.2378
105.8	155.316	-3.8378
106	147.516	-0.4378
106.2	157.516	1.9622
106.4	151.516	14.3622
106.6	144.716	18.7622
106.8	140.716	16.5622
107	136.516	19.3622
107.2	120.916	23.3622
107.4	135.116	7.7622
107.6	142.316	9.1622
107.8	135.316	8.3622
108	139.916	5.9622
108.2	168.516	-0.4378
108.4	172.316	-1.0378
108.6	164.116	0.7622
108.8	179.316	6.7622
109	181.516	3.9622
109.2	165.116	2.3622
109.4	166.716	1.9622
109.6	176.716	-2.8378
109.8	163.716	-10.2378
110	153.916	-11.8378
110.2	148.516	-6.6378
110.4	134.116	-0.8378
110.6	128.316	-2.8378
110.8	126.116	-0.6378
111	139.316	8.7622
111.2	138.516	17.3622
111.4	134.916	11.9622
111.6	138.316	15.9622
111.8	150.716	20.1622
112	143.516	15.1622
112.2	144.316	13.3622
112.4	149.516	14.9622
112.6	146.116	7.5622
112.8	127.316	9.3622
113	131.716	9.7622
113.2	134.316	0.3622
113.4	125.116	2.7622
113.6	126.716	10.1622
113.8	145.316	7.3622
114	147.316	4.3622
114.2	144.916	7.5622
114.4	156.516	5.5622
114.6	151.316	3.3622
114.8	146.316	2.3622
115	135.516	5.5622
115.2	134.116	3.7622
115.4	125.516	4.9622
115.6	130.116	13.5622
115.8	123.916	17.5622
116	130.116	13.3622
116.2	133.316	22.7622
116.4	135.516	21.3622
116.6	130.316	16.1622
116.8	129.516	18.9622
117	128.516	20.9622
117.2	133.116	12.5622
117.4	137.916	13.3622
117.6	142.316	11.9622
117.8	153.316	11.5622
118	152.116	5.1622
118.2	145.116	3.7622
118.4	146.716	-1.6378
118.6	149.516	0.3622
118.8	147.916	2.3622
119	148.516	7.5622
119.2	158.516	-1.4378
119.4	157.716	3.1622
119.6	150.316	5.1622
119.8	153.116	-1.4378
120	146.716	1.1622
120.2	139.716	13.3622
120.4	139.516	20.3622
120.6	141.916	11.3622
120.8	128.516	11.5622
121	127.716	12.5622
121.2	123.116	7.7622
121.4	128.516	-2.8378
121.6	128.116	5.5622
121.8	134.316	2.5622
122	142.316	-2.6378
122.2	146.116	0.5622
122.4	140.316	3.7622
122.6	147.716	2.9622
122.8	142.116	11.7622
123	140.516	13.3622
123.2	136.516	9.3622
123.4	126.716	11.3622
123.6	115.116	7.3622
123.8	124.716	-0.4378
124	131.716	3.3622
124.2	130.516	4.7622
124.4	145.916	-0.4378
124.6	158.716	3.5622
124.8	154.716	0.9622
125	151.316	-5.0378
125.2	159.516	-2.6378
125.4	145.316	5.5622
125.6	137.916	4.7622
125.8	135.916	10.5622
126	136.116	21.7622
126.2	130.116	27.9622
126.4	134.316	27.3622
126.6	136.516	26.9622
126.8	139.716	24.1622
127	140.916	12.5622
127.2	141.916	9.1622
127.4	132.116	29.3622
127.6	108.716	46.5622
127.8	88.9165	68.5622
128	63.5165	104.762
128.2	54.9165	126.962
128.4	47.5165	128.562
128.6	51.3165	151.962
128.8	72.5165	127.562
129	96.3165	92.1622
129.2	108.316	71.3622
129.4	135.516	42.9622
129.6	149.916	-0.2378
129.8	147.116	0.7622
130	144.916	1.3622
130.2	145.316	-1.4378
130.4	152.916	4.5622
130.6	151.516	7.5622
130.8	158.516	5.1622
131	157.716	10.3622
131.2	154.716	7.3622
131.4	141.716	2.3622
131.6	157.516	1.7622
131.8	151.116	10.3622
132	154.716	2.1622
132.2	154.716	0.5622
132.4	147.316	1.5622
132.6	133.116	0.1622
132.8	133.316	-3.0378
133	130.516	-0.6378
133.2	133.316	0.1622
133.4	148.916	-4.6378
133.6	143.716	1.5622
133.8	147.516	-4.8378
134	150.116	-2.6378
134.2	158.116	0.5622
134.4	155.716	5.1622
134.6	158.516	0.5622
134.8	161.916	6.9622
135	160.516	14.1622
135.2	159.316	48.7622
135.4	156.716	52.7622
135.6	157.116	48.7622
135.8	144.516	53.1622
136	142.116	44.3622
136.2	132.916	2.9622
136.4	128.316	-3.4378
136.6	107.116	5.1622
136.8	113.716	6.5622
137	111.316	19.9622
137.2	113.316	26.1622
137.4	113.916	33.9622
137.6	126.716	28.1622
137.8	126.516	17.7622
138	125.916	1.9622
138.2	130.116	2.9622
138.4	130.916	1.3622
138.6	141.516	-1.0378
138.8	161.116	2.9622
139	163.916	6.1622
139.2	149.916	5.1622
139.4	148.116	4.5622
139.6	154.316	4.3622
139.8	129.516	7.7622
140	131.516	14.3622
140.2	133.516	52.3622
140.4	135.716	48.7622
140.6	137.916	58.7622
140.8	147.916	53.5622
141	141.116	45.7622
141.2	147.516	0.5622
141.4	141.716	0.5622
141.6	135.316	-3.8378
141.8	137.516	-3.2378
142	149.116	-2.2378
142.2	162.516	4.5622
142.4	167.716	5.9622
142.6	177.716	5.3622
142.8	186.516	4.9622
143	185.116	17.3622
143.2	170.916	18.9622
143.4	168.116	21.1622
143.6	154.316	22.3622
143.8	134.516	25.5622
144	126.716	14.9622
144.2	116.516	10.5622
144.4	113.916	11.9622
144.6	119.316	7.9622
144.8	124.116	6.5622
145	122.116	11.5622
145.2	139.716	10.7622
145.4	154.916	1.7622
145.6	151.716	2.1622
145.8	148.916	3.1622
146	153.916	-1.4378
146.2	151.116	-1.6378
146.4	138.516	5.3622
146.6	134.116	0.3622
146.8	134.916	9.1622
147	132.116	7.1622
147.2	127.716	6.9622
147.4	124.116	4.5622
147.6	121.916	10.5622
147.8	117.516	-1.2378
148	123.916	-1.2378
148.2	125.716	-1.6378
148.4	140.316	-1.6378
148.6	154.316	-5.4378
148.8	171.316	-3.8378
149	172.916	0.1622
149.2	174.916	3.9622
149.4	162.116	3.3622
149.6	159.316	3.5622
149.8	146.316	2.7622
150	146.316	-2.0378
150.2	139.716	-5.2378
150.4	151.116	0.7622
150.6	153.116	2.9622
150.8	148.716	2.3622
151	143.716	5.1622
151.2	146.916	2.9622
151.4	141.916	3.7622
151.6	135.516	6.3622
151.8	142.116	10.5622
152	146.516	18.1622
152.2	147.916	22.7622
152.4	142.716	23.1622
152.6	154.716	17.7622
152.8	148.316	12.7622
153	135.916	5.5622
153.2	131.316	10.1622
153.4	136.916	0.5622
153.6	127.916	10.1622
153.8	127.716	16.1622
154	132.716	17.9622
154.2	150.316	13.3622
154.4	141.316	14.1622
154.6	140.916	12.5622
154.8	157.516	10.5622
155	156.316	11.1622
155.2	153.116	10.9622
155.4	161.316	19.1622
155.6	164.116	12.9622
155.8	142.916	8.1622
156	141.316	11.5622
156.2	130.916	7.3622
156.4	126.716	7.3622
156.6	130.716	11.3622
156.8	135.916	19.5622
157	135.516	14.5622
157.2	142.316	17.7622
157.4	144.316	9.7622
157.6	129.916	9.1622
157.8	138.916	11.9622
158	145.316	13.3622
158.2	137.316	13.1622
158.4	130.516	15.5622
158.6	139.516	12.7622
158.8	137.916	3.5622
159	135.716	3.9622
159.2	136.116	10.1622
159.4	144.916	7.3622
159.6	146.316	11.9622
159.8	149.316	21.1622
160	145.316	18.7622
160.2	141.916	18.1622
160.4	137.316	19.1622
160.6	130.316	12.7622
160.8	129.516	12.3622
161	130.116	15.7622
161.2	126.116	16.3622
161.4	127.516	24.5622
161.6	120.116	22.9622
161.8	111.516	14.9622
162	115.916	15.5622
162.2	130.316	11.7622
162.4	137.116	1.7622
162.6	146.716	9.1622
162.8	152.716	13.5622
163	155.916	9.5622
163.2	147.516	12.3622
163.4	135.916	20.7622
163.6	136.316	16.7622
163.8	133.516	15.3622
164	133.916	13.1622
164.2	129.916	7.5622
164.4	137.116	1.9622
164.6	138.716	4.9622
164.8	141.716	-0.6378
165	135.916	-1.4378
165.2	138.516	-6.0378
165.4	136.516	-3.8378
165.6	142.316	-1.2378
165.8	140.316	2.1622
166	148.916	6.1622
166.2	155.316	12.9622
166.4	166.516	15.1622
166.6	163.716	9.7622
166.8	158.316	16.1622
167	164.716	17.1622
167.2	165.116	21.7622
167.4	153.316	23.3622
167.6	139.116	23.1622
167.8	140.316	17.5622
168	125.716	16.5622
168.2	123.916	21.5622
168.4	130.716	15.3622
168.6	140.716	17.5622
168.8	156.916	24.3622
169	159.516	23.1622
169.2	158.516	10.7622
169.4	150.916	13.9622
169.6	152.116	11.1622
169.8	127.916	10.5622
170	119.316	6.1622
170.2	117.516	10.1622
170.4	123.716	9.3622
170.6	119.316	13.1622
170.8	115.916	1.3622
171	119.316	6.5622
171.2	123.316	4.3622
171.4	110.116	12.3622
171.6	116.516	12.3622
171.8	128.716	15.5622
172	141.116	17.1622
172.2	138.116	20.1622
172.4	148.316	11.9622
172.6	139.316	7.9622
172.8	151.716	17.3622
173	147.116	14.5622
173.2	150.316	17.5622
173.4	159.716	25.1622
173.6	170.516	21.7622
173.8	158.716	13.5622
174	159.716	23.9622
174.2	158.716	14.3622
174.4	148.916	5.5622
174.6	143.916	5.9622
174.8	152.716	8.7622
175	155.916	0.3622
175.2	157.516	0.5622
175.4	165.316	1.9622
175.6	166.716	9.3622
175.8	167.116	7.1622
176	157.716	-1.0378
176.2	155.716	3.5622
176.4	155.316	4.1622
176.6	146.516	8.7622
176.8	131.916	4.3622
177	143.916	10.5622
177.2	139.316	9.1622
177.4	139.916	14.9622
177.6	150.116	9.7622
177.8	162.316	17.1622
178	145.116	20.9622
178.2	152.516	22.9622
178.4	145.116	19.5622
178.6	147.116	22.3622
178.8	147.716	16.5622
179	155.716	19.7622
179.2	158.316	20.9622
179.4	159.116	16.3622
179.6	150.716	14.9622
179.8	139.316	20.9622
180	138.516	11.5622
180.2	133.316	12.5622
180.4	122.916	18.1622
180.6	137.916	16.9622
180.8	152.316	12.5622
181	154.116	16.5622
181.2	145.316	16.5622
181.4	165.316	4.9622
181.6	162.916	2.3622
181.8	150.516	4.1622
182	146.316	2.3622
182.2	145.716	4.7622
182.4	134.916	15.3622
182.6	129.116	14.5622
182.8	133.116	13.5622
183	138.716	13.1622
183.2	157.116	10.3622
183.4	149.316	7.1622
183.6	141.716	11.1622
183.8	141.716	8.7622
184	146.316	17.5622
184.2	135.516	10.9622
184.4	141.516	17.1622
184.6	144.316	16.9622
184.8	144.916	15.1622
185	146.716	3.1622
185.2	146.316	9.9622
185.4	145.716	2.1622
185.6	137.916	-0.0378
185.8	137.116	7.3622
186	128.516	13.1622
186.2	136.516	18.7622
186.4	144.716	24.7622
186.6	147.716	18.9622
186.8	143.916	14.9622
187	144.116	12.1622
187.2	132.916	1.5622
187.4	122.516	-6.4378
187.6	131.116	-3.4378
187.8	124.916	13.5622
188	118.916	18.1622
188.2	120.116	21.7622
188.4	121.716	23.9622
188.6	119.716	25.7622
188.8	131.116	9.3622
189	142.716	-0.8378
189.2	152.316	-5.2378
189.4	165.716	-7.8378
189.6	177.116	-11.0378
189.8	177.716	-11.0378
190	172.516	-7.8378
190.2	159.916	-5.8378
190.4	144.916	-0.8378
190.6	132.516	1.3622
190.8	132.116	3.5622
191	132.116	6.7622
191.2	136.716	9.3622
191.4	141.316	10.9622
191.6	138.316	14.5622
191.8	136.116	12.7622
192	139.316	10.5622
192.2	147.716	10.5622
192.4	149.716	8.7622
192.6	162.116	8.7622
192.8	158.716	7.3622
193	157.716	14.5622
193.2	150.916	16.9622
193.4	142.716	13.9622
193.6	130.316	11.9622
193.8	141.316	12.1622
194	139.916	2.5622
194.2	135.716	4.9622
194.4	144.316	2.7622
194.6	143.716	-3.0378
194.8	134.116	-2.0378
195	133.316	3.5622
195.2	139.316	-0.0378
195.4	136.716	6.3622
195.6	148.316	7.7622
195.8	163.316	18.5622
196	161.516	20.3622
196.2	162.516	21.1622
196.4	147.316	20.7622
196.6	135.716	26.1622
196.8	126.516	18.5622
197	129.516	16.3622
197.2	133.716	8.7622
197.4	148.716	11.3622
197.6	151.716	13.9622
197.8	155.316	8.9622
198	164.916	9.9622
198.2	154.916	10.7622
198.4	158.916	4.9622
198.6	156.716	6.9622
198.8	155.516	7.7622
199	147.116	5.3622
199.2	145.916	9.7622
199.4	135.716	11.9622
199.6	140.116	3.3622
199.8	132.716	3.5622
200	131.116	2.5622
200.2	135.116	-0.2378
200.4	143.716	-0.8378
200.6	139.916	4.7622
200.8	156.116	8.5622
201	155.916	7.7622
201.2	160.316	8.5622
201.4	154.916	7.1622
201.6	160.916	5.7622
201.8	149.316	7.7622
202	151.116	10.3622
202.2	147.916	12.7622
202.4	149.716	19.7622
202.6	150.916	16.1622
202.8	143.116	15.3622
203	147.316	17.9622
203.2	149.916	14.9622
203.4	146.916	8.9622
203.6	149.716	15.9622
203.8	158.916	12.3622
204	149.716	7.3622
204.2	136.716	16.9622
204.4	131.316	11.7622
204.6	124.516	7.3622
204.8	136.716	6.3622
205	136.916	13.9622
205.2	152.716	5.3622
205.4	163.716	10.9622
205.6	167.716	7.3622
205.8	153.916	6.1622
206	158.116	4.9622
206.2	151.716	9.9622
206.4	148.316	13.5622
206.6	149.316	16.9622
206.8	145.116	18.1622
207	153.116	14.3622
207.2	163.316	14.9622
207.4	168.116	15.5622
207.6	163.316	20.1622
207.8	171.116	18.7622
208	152.716	25.7622
208.2	136.916	27.1622
208.4	128.916	24.5622
208.6	125.916	26.9622
208.8	121.516	28.5622
209	129.116	16.9622
209.2	129.516	15.3622
209.4	139.316	12.3622
209.6	148.916	3.3622
209.8	148.516	8.1622
210	147.316	11.9622
210.2	161.916	4.1622
210.4	149.916	1.9622
210.6	140.716	1.3622
210.8	129.716	-4.6378
211	129.716	-8.2378
211.2	118.716	-5.8378
211.4	126.916	-1.4378
211.6	139.316	0.1622
211.8	141.316	-3.6378
212	143.116	3.5622
212.2	151.916	1.7622
212.4	148.516	7.3622
212.6	131.716	18.3622
212.8	155.116	19.9622
213	156.516	11.1622
213.2	146.116	14.3622
213.4	145.516	9.3622
213.6	151.516	3.9622
213.8	130.116	6.5622
214	131.316	11.5622
214.2	133.716	9.9622
214.4	140.116	7.3622
214.6	139.116	5.5622
214.8	146.716	5.5622
215	142.316	9.3622
215.2	141.516	10.7622
215.4	142.116	19.3622
215.6	142.516	12.1622
215.8	133.116	13.3622
216	133.516	7.3622
216.2	134.916	7.1622
216.4	126.916	-0.4378
216.6	126.916	-0.4378
216.8	128.716	0.5622
217	128.316	2.5622
217.2	133.716	4.5622
217.4	136.316	1.9622
217.6	128.916	2.9622
217.8	133.316	3.7622
218	133.716	0.9622
218.2	122.316	-0.6378
218.4	127.116	1.3622
218.6	140.916	5.5622
218.8	137.916	0.1622
219	144.116	1.5622
219.2	143.116	7.5622
219.4	131.516	12.1622
219.6	138.916	11.5622
219.8	137.716	20.1622
220	131.316	16.3622
220.2	143.716	7.9622
220.4	140.316	10.9622
220.6	127.516	20.7622
220.8	134.316	17.1622
221	125.716	24.5622
221.2	120.916	28.5622
221.4	127.316	19.1622
221.6	127.916	11.7622
221.8	123.716	10.7622
222	131.116	5.3622
222.2	132.716	8.7622
222.4	145.116	13.1622
222.6	142.516	13.1622
222.8	151.516	14.1622
223	157.716	15.7622
223.2	155.316	5.3622
223.4	147.916	3.5622
223.6	149.116	-2.0378
223.8	148.316	-6.0378
224	145.716	0.7622
224.2	144.116	6.1622
224.4	141.116	2.9622
224.6	141.516	3.1622
224.8	136.116	9.1622
225	140.316	6.3622
225.2	140.516	7.3622
225.4	140.316	5.3622
225.6	149.516	11.9622
225.8	151.516	5.9622
226	153.316	6.3622
226.2	162.716	4.1622
226.4	164.116	9.5622
226.6	164.316	-0.2378
226.8	161.716	0.7622
227	159.516	-2.6378
227.2	147.716	0.1622
227.4	147.916	1.1622
227.6	137.516	4.1622
227.8	141.916	7.9622
228	135.116	6.3622
228.2	135.516	3.1622
228.4	140.316	7.9622
228.6	136.516	13.1622
228.8	130.516	9.5622
229	133.316	17.1622
229.2	139.716	22.9622
229.4	140.116	20.5622
229.6	136.116	20.9622
229.8	138.916	19.1622
230	143.916	9.5622
230.2	140.116	-0.0378
230.4	143.116	2.1622
230.6	153.116	-4.0378
230.8	148.116	-4.6378
231	144.916	3.9622
231.2	141.316	11.3622
231.4	138.916	5.7622
231.6	142.316	6.3622
231.8	148.916	9.5622
232	147.516	8.7622
232.2	156.316	6.7622
232.4	162.316	7.9622
232.6	162.316	12.3622
232.8	162.316	17.1622
233	164.716	14.7622
233.2	164.716	15.9622
233.4	159.916	8.3622
233.6	153.116	12.3622
233.8	156.116	6.7622
234	161.316	8.1622
234.2	153.516	4.9622
234.4	147.916	12.7622
234.6	141.716	8.9622
234.8	141.116	15.5622
235	130.316	10.7622
235.2	138.516	10.9622
235.4	140.916	12.1622
235.6	142.716	9.1622
235.8	133.916	2.1622
236	136.716	0.3622
236.2	125.716	3.9622
236.4	122.716	-5.0378
236.6	134.116	-5.4378
236.8	143.516	-1.6378
237	152.516	4.7622
237.2	164.916	1.1622
237.4	167.716	11.1622
237.6	162.116	21.3622
237.8	168.916	28.1622
238	173.516	20.9622
238.2	167.116	20.7622
238.4	164.516	19.5622
238.6	166.916	15.9622
238.8	155.716	2.3622
239	140.916	14.9622
239.2	142.916	18.1622
239.4	150.516	11.3622
239.6	152.916	6.5622
239.8	164.716	6.9622
240	165.316	-2.6378
240.2	161.716	-6.4378
240.4	158.516	-5.0378
240.6	162.316	-4.8378
240.8	152.316	6.1622
241	157.716	10.1622
241.2	168.716	13.7622
241.4	165.716	14.3622
241.6	157.116	15.5622
241.8	149.116	14.5622
242	143.116	14.1622
242.2	136.516	6.1622
242.4	131.516	6.7622
242.6	130.516	13.3622
242.8	140.516	12.5622
243	147.116	9.3622
243.2	158.516	12.1622
243.4	160.316	21.1622
243.6	155.916	13.7622
243.8	159.916	11.3622
244	157.116	11.3622
244.2	149.716	16.3622
244.4	156.316	7.5622
244.6	164.516	13.7622
244.8	151.916	7.3622
245	153.916	4.5622
245.2	147.116	-0.4378
245.4	140.116	1.5622
245.6	131.716	2.1622
245.8	132.116	7.1622
246	130.116	22.3622
246.2	127.916	30.7622
246.4	124.516	23.7622
246.6	134.916	18.1622
246.8	128.116	13.1622
247	134.316	6.1622
247.2	140.716	3.3622
247.4	152.116	7.9622
247.6	151.316	3.7622
247.8	162.716	5.1622
248	157.916	-0.2378
248.2	150.316	-1.4378
248.4	145.916	-1.0378
248.6	152.716	2.5622
248.8	161.116	4.5622
249	163.516	9.1622
249.2	165.516	13.5622
249.4	174.116	15.1622
249.6	163.116	10.7622
249.8	160.716	6.5622
250	155.316	0.1622
250.2	160.316	-0.0378
250.4	151.716	6.7622
250.6	155.116	10.7622
250.8	157.716	14.9622
251	150.716	17.1622
251.2	150.316	11.1622
251.4	158.116	1.9622
251.6	157.116	-0.8378
251.8	161.716	-0.8378
252	176.116	4.5622
252.2	176.516	-0.6378
252.4	172.116	-2.4378
252.6	174.716	-2.6378
252.8	165.116	5.1622
253	155.516	1.5622
253.2	146.316	0.9622
253.4	145.116	3.3622
253.6	144.116	4.1622
253.8	139.116	-5.6378
254	139.916	-5.4378
254.2	147.116	4.1622
254.4	155.916	13.9622
254.6	155.516	13.5622
254.8	154.916	18.3622
255	149.516	19.1622
255.2	159.516	9.9622
255.4	147.316	-3.8378
255.6	144.316	6.5622
255.8	148.316	7.1622
256	166.716	1.3622
256.2	154.516	6.9622
256.4	155.316	11.7622
256.6	162.116	8.5622
256.8	158.516	3.7622
257	147.716	9.9622
257.2	149.316	17.1622
257.4	151.116	16.3622
257.6	146.716	13.7622
257.8	148.716	14.1622
258	145.116	4.1622
258.2	143.116	-9.0378
258.4	145.516	-12.6378
258.6	147.716	-16.6378
258.8	141.716	-8.6378
259	149.316	6.1622
259.2	158.516	10.9622
259.4	161.116	14.3622
259.6	164.916	15.7622
259.8	181.916	3.7622
260	171.916	3.5622
260.2	167.916	8.3622
260.4	159.916	5.3622
260.6	162.516	5.9622
260.8	151.716	5.3622
261	161.516	-0.6378
261.2	155.716	-6.2378
261.4	157.316	-8.0378
261.6	154.516	-11.4378
261.8	153.516	-8.6378
262	145.116	-1.2378
262.2	155.516	-0.2378
262.4	150.716	10.3622
262.6	149.116	10.7622
262.8	149.516	10.3622
263	156.716	0.7622
263.2	154.916	-1.8378
263.4	161.516	-14.2378
263.6	154.316	-11.2378
263.8	160.116	-2.4378
264	164.116	10.3622
264.2	150.916	29.3622
264.4	146.316	64.3622
264.6	133.716	74.7622
264.8	112.116	81.3622
265	89.5165	92.7622
265.2	75.1165	89.9622
265.4	57.9165	92.5622
265.6	41.9165	110.162
265.8	27.9165	122.162
266	13.1165	115.562
266.2	8.11648	117.162
266.4	-1.68352	114.762
266.6	-2.48352	110.762
266.8	-1.28352	108.162
267	1.91648	112.962
267.2	1.51648	113.962
267.4	1.51648	111.162
267.6	4.11648	120.562
267.8	3.91648	124.362
268	0.31648	132.362
268.2	0.51648	156.362
268.4	2.31648	154.962
268.6	1.91648	124.562
268.8	2.11648	110.562
269	1.31648	102.962
269.2	0.11648	78.9622
269.4	-1.48352	77.9622
269.6	2.71648	89.3622
269.8	4.11648	93.3622
270	4.71648	101.362
270.2	2.91648	122.562
270.4	3.51648	141.362
270.6	-1.48352	165.562
270.8	-3.88352	192.362
271	0.31648	190.562
271.2	5.31648	183.762
271.4	8.71648	167.962
271.6	15.7165	150.562
271.8	16.1165	148.962
272	13.1165	164.362
272.2	11.9165	189.162
272.4	6.71648	211.362
272.6	2.31648	234.362
272.8	5.51648	249.762
273	6.91648	260.162
273.2	11.7165	234.162
273.4	17.7165	201.762
273.6	13.5165	181.162
273.8	14.3165	137.362
274	15.9165	103.162
274.2	17.9165	90.3622
274.4	15.1165	95.5622
274.6	20.3165	92.3622
274.8	19.1165	95.3622
275	18.7165	93.7622
275.2	9.51648	106.362
275.4	11.9165	97.3622
275.6	14.5165	90.1622
275.8	15.5165	95.1622
276	14.1165	107.562
276.2	12.5165	119.562
276.4	9.91648	148.362
276.6	5.11648	164.162
276.8	5.11648	176.962
277	4.51648	189.562
277.2	10.5165	176.762
277.4	9.71648	171.762
277.6	15.5165	176.362
277.8	10.5165	168.962
278	8.51648	164.162
278.2	7.31648	167.962
278.4	5.91648	164.962
278.6	3.31648	140.962
278.8	5.11648	131.962
279	4.91648	114.362
279.2	6.11648	108.762
279.4	8.31648	91.5622
279.6	5.71648	117.562
279.8	3.71648	137.962
280	3.31648	136.962
280.2	-1.50989	136.962
280.4	0.42098	162.762
280.6	0.69271	156.962
280.8	2.68891	160.762
281	3.59321	193.562
281.2	2.81558	210.762
281.4	-1.41439	223.762
281.6	-2.62997	234.162
281.8	-2.9001	240.962
282	-2.58881	219.562
282.2	1.6042	203.962
282.4	0.86154	164.962
282.6	2.65035	156.962
282.8	1.87273	131.162
283	0.31189	125.962
283.2	-2.13986	122.362
283.4	1.10769	151.562
283.6	-0.76084	147.562
283.8	-2.07553	161.562
284	-0.42937	173.362
284.2	0.73287	191.762
284.4	0.48671	171.562
284.6	-0.67412	164.162
284.8	1.03497	161.762
285	0.34965	157.762
285.2	1.29371	144.562
285.4	1.13147	154.562
285.6	-0.54685	171.562
285.8	-1.84056	184.162
286	-2.01538	180.162
286.2	-3.34825	186.762
286.4	0.6042	193.362
286.6	4.27453	188.762
286.8	0.14685	183.162
287	4.9976	211.962
287.2	4.0046	221.562
287.4	-3.74525	221.362
287.6	-3.21438	226.162
287.8	4.4026	241.162
288	-1.55045	223.162
288.2	1.27033	205.962
288.4	-0.19121	187.562
288.6	-2.79121	165.562
288.8	-7.79121	134.162
289	-8.19121	125.762
289.2	-11.1912	135.962
289.4	-11.9912	158.762
289.6	-6.39121	185.362
289.8	-3.59121	198.162
290	-2.79121	194.762
290.2	-3.19121	187.962
290.4	0.80879	174.762
290.6	-7.39121	189.762
290.8	-7.59121	186.962
291	-10.3912	202.962
291.2	-12.5912	222.362
291.4	-10.3912	221.962
291.6	-3.79121	190.362
291.8	-7.39121	197.962
292	-7.39121	179.962
292.2	-7.19121	157.562
292.4	-9.19121	165.962
292.6	-15.1912	164.562
292.8	-12.7912	144.762
293	-8.79121	147.162
293.2	-8.99121	143.762
293.4	-1.59121	130.762
293.6	3.00879	148.162
293.8	0.00879	149.562
294	3.00879	144.562
294.2	4.00879	148.762
294.4	-3.79121	148.362
294.6	-4.59121	126.162
294.8	3.20879	129.362
295	-3.99121	120.562
295.2	-3.99121	115.762
295.4	-7.79121	114.762
295.6	-7.19121	131.762
295.8	-16.7912	126.762
296	-15.9912	140.362
296.2	-17.7912	139.962
296.4	-15.7912	142.562
296.6	-14.7912	135.962
296.8	-10.9912	143.962
297	-2.99121	140.962
297.2	-0.79121	157.962
297.4	-2.39121	156.962
297.6	-7.39121	158.962
297.8	-4.39121	157.362
298	-6.39121	153.762
298.2	-6.59121	139.362
298.4	-4.59121	143.562
298.6	-0.59121	137.562
298.8	-3.39121	138.762
299	-7.79121	140.562
299.2	-10.1912	137.962
299.4	-8.19121	158.762
299.6	-6.79121	166.962
299.8	-4.39121	172.962
300	0.20879	218.762

## Sheet: Fig.2b
Fig. 2b
Cumulative fraction of RNA bound to Hfq for DsrA competitor
H+DA		H+DA fit		H-DA vs DA		H-DA vs DA fit		H-CX vs DA		H-CX vs DA fit
Time (s)	Fraction bound	Time (s)	Fit	Time (s)	Fraction bound	Time (s)	Fit	Time (s)	Fraction bound	Time (s)	Fit
0	0.00538	0	0.00348	0.6	0.00649	0.6	-0.00534	0	0.00426	0	-0.03455
0	0.01075	0.19319	0.01309	0.6	0.01299	0.89189	-0.0013	0	0.00851	0.27808	-0.02852
0.2	0.01613	0.2	0.01342	1.2	0.01948	1.18378	0.00272	0	0.01277	0.4	-0.02588
0.2	0.02151	0.38639	0.02243	1.6	0.02597	1.2	0.00295	0	0.01702	0.55616	-0.02252
0.6	0.02688	0.57958	0.0315	1.8	0.03247	1.47568	0.00673	0.4	0.02128	0.6	-0.02158
0.8	0.03226	0.6	0.03244	2.6	0.03896	1.6	0.00844	0.6	0.02553	0.8	-0.0173
1	0.03763	0.77277	0.04032	3.6	0.04545	1.76757	0.01073	0.8	0.02979	0.83423	-0.01656
1	0.04301	0.8	0.04154	3.6	0.05195	1.8	0.01117	1	0.03404	1	-0.01303
1	0.04839	0.96597	0.04889	3.8	0.05844	2.05946	0.0147	1	0.0383	1.11231	-0.01064
1.4	0.05376	1	0.05038	6	0.06494	2.35135	0.01866	2.4	0.04255	1.39039	-0.00476
1.6	0.05914	1.15916	0.05722	6.6	0.07143	2.6	0.02203	2.4	0.04681	1.66847	0.00109
1.8	0.06452	1.35235	0.06533	6.8	0.07792	2.64324	0.02261	2.6	0.05106	1.94655	0.00691
1.8	0.06989	1.4	0.06729	8	0.08442	2.93514	0.02654	3	0.05532	2.22462	0.01269
2	0.07527	1.54555	0.07321	8.2	0.09091	3.22703	0.03045	3.8	0.05957	2.4	0.01632
2	0.08065	1.6	0.07539	8.6	0.0974	3.51892	0.03435	4.4	0.06383	2.5027	0.01843
2	0.08602	1.73874	0.08088	8.8	0.1039	3.6	0.03543	4.6	0.06809	2.6	0.02044
2.2	0.0914	1.8	0.08327	9.6	0.11039	3.8	0.03808	4.6	0.07234	2.78078	0.02414
2.4	0.09677	1.93193	0.08834	9.8	0.11688	3.81081	0.03823	5	0.0766	3	0.02862
2.6	0.10215	2	0.09093	10.4	0.12338	4.1027	0.04209	6.2	0.08085	3.05886	0.02982
2.6	0.10753	2.12513	0.09561	10.4	0.12987	4.39459	0.04594	6.4	0.08511	3.33694	0.03546
2.6	0.1129	2.2	0.09837	11	0.13636	4.68649	0.04977	6.4	0.08936	3.61502	0.04106
2.6	0.11828	2.31832	0.10268	12.2	0.14286	4.97838	0.05359	6.6	0.09362	3.8	0.04478
2.6	0.12366	2.4	0.10562	12.6	0.14935	5.27027	0.05739	6.8	0.09787	3.89309	0.04664
2.8	0.12903	2.51151	0.10957	13	0.15584	5.56216	0.06118	7	0.10213	4.17117	0.05218
2.8	0.13441	2.6	0.11266	14.4	0.16234	5.85405	0.06495	7	0.10638	4.4	0.05671
2.8	0.13978	2.7047	0.11628	14.4	0.16883	6	0.06683	8	0.11064	4.44925	0.05768
3	0.14516	2.8	0.11952	15.4	0.17532	6.14595	0.0687	8.2	0.11489	4.6	0.06065
3	0.15054	2.8979	0.12282	15.8	0.18182	6.43784	0.07244	8.4	0.11915	4.72733	0.06315
3.6	0.15591	3	0.1262	17.2	0.18831	6.6	0.07452	8.6	0.1234	5	0.06848
3.6	0.16129	3.09109	0.12919	17.4	0.19481	6.72973	0.07617	8.6	0.12766	5.00541	0.06859
4	0.16667	3.28428	0.1354	18	0.2013	6.8	0.07706	9.2	0.13191	5.28348	0.07399
4.4	0.17204	3.47748	0.14145	18.4	0.20779	7.02162	0.07988	9.8	0.13617	5.56156	0.07937
4.6	0.17742	3.6	0.14521	19	0.21429	7.31351	0.08357	10.4	0.14043	5.83964	0.08471
4.6	0.1828	3.67067	0.14736	19	0.22078	7.60541	0.08725	10.4	0.14468	6.11772	0.09001
4.8	0.18817	3.86386	0.15312	19.4	0.22727	7.8973	0.09092	10.4	0.14894	6.2	0.09158
5	0.19355	4	0.15709	19.6	0.23377	8	0.0922	10.6	0.15319	6.3958	0.09529
5	0.19892	4.05706	0.15874	20.2	0.24026	8.18919	0.09457	11.2	0.15745	6.4	0.09537
5	0.2043	4.25025	0.16422	20.4	0.24675	8.2	0.0947	11.2	0.1617	6.6	0.09914
5	0.20968	4.4	0.16839	20.8	0.25325	8.48108	0.0982	11.4	0.16596	6.67387	0.10053
5.8	0.21505	4.44344	0.16958	21.4	0.25974	8.6	0.09968	11.6	0.17021	6.8	0.1029
6.2	0.22043	4.6	0.17383	23	0.26623	8.77297	0.10182	11.6	0.17447	6.95195	0.10574
6.6	0.22581	4.63664	0.17481	23.2	0.27273	8.8	0.10216	11.6	0.17872	7	0.10664
6.8	0.23118	4.8	0.17914	25	0.27922	9.06486	0.10543	12.4	0.18298	7.23003	0.11092
7	0.23656	4.82983	0.17992	25.8	0.28571	9.35676	0.10902	12.4	0.18723	7.50811	0.11607
8.2	0.24194	5	0.18432	26.8	0.29221	9.6	0.112	12.6	0.19149	7.78619	0.12119
8.4	0.24731	5.02302	0.18491	26.8	0.2987	9.64865	0.11259	13.4	0.19574	8	0.1251
9.4	0.25269	5.21622	0.18979	27.4	0.30519	9.8	0.11444	13.6	0.2	8.06426	0.12627
9.6	0.25806	5.40941	0.19456	30.2	0.31169	9.94054	0.11615	15.2	0.20426	8.2	0.12874
10	0.26344	5.6026	0.19923	30.6	0.31818	10.2324	0.1197	15.2	0.20851	8.34234	0.13133
10.4	0.26882	5.7958	0.20379	32.6	0.32468	10.4	0.12173	15.4	0.21277	8.4	0.13237
10.8	0.27419	5.8	0.20389	33.8	0.33117	10.5243	0.12323	15.4	0.21702	8.6	0.13598
10.8	0.27957	5.98899	0.20826	34	0.33766	10.8162	0.12675	15.6	0.22128	8.62042	0.13635
11	0.28495	6.18218	0.21263	34.8	0.34416	11	0.12896	16	0.22553	8.8985	0.14134
11.4	0.29032	6.2	0.21303	35.4	0.35065	11.1081	0.13025	16.2	0.22979	9.17658	0.14631
11.6	0.2957	6.37538	0.21691	35.8	0.35714	11.4	0.13374	16.4	0.23404	9.2	0.14672
11.8	0.30108	6.56857	0.2211	36.2	0.36364	11.6919	0.13722	17	0.2383	9.45465	0.15124
11.8	0.30645	6.6	0.22177	36.8	0.37013	11.9838	0.14068	17	0.24255	9.73273	0.15614
12.2	0.31183	6.76176	0.2252	37.8	0.37662	12.2	0.14323	17.2	0.24681	9.8	0.15732
12.4	0.3172	6.8	0.22601	38.8	0.38312	12.2757	0.14412	18	0.25106	10.0108	0.16102
12.6	0.32258	6.95495	0.22923	39	0.38961	12.5676	0.14755	18	0.25532	10.2889	0.16586
12.6	0.32796	7	0.23015	39	0.3961	12.6	0.14794	18.8	0.25957	10.4	0.16779
13.6	0.33333	7.14815	0.23317	39.2	0.4026	12.8595	0.15097	18.8	0.26383	10.567	0.17067
13.8	0.33871	7.34134	0.23704	39.6	0.40909	13	0.15261	18.8	0.26809	10.6	0.17124
14.6	0.34409	7.53453	0.24083	41.8	0.41558	13.1514	0.15438	19	0.27234	10.8451	0.17546
15	0.34946	7.72773	0.24455	44.2	0.42208	13.4432	0.15777	19.8	0.2766	11.1231	0.18021
16.2	0.35484	7.92092	0.2482	44.6	0.42857	13.7351	0.16114	20	0.28085	11.2	0.18152
16.6	0.36022	8.11411	0.25178	46.4	0.43506	14.027	0.16451	20.2	0.28511	11.4	0.18492
17.6	0.36559	8.2	0.25335	46.8	0.44156	14.3189	0.16786	20.4	0.28936	11.4012	0.18494
18.8	0.37097	8.30731	0.2553	48	0.44805	14.4	0.16878	20.4	0.29362	11.6	0.1883
19.2	0.37634	8.4	0.25696	48.2	0.45455	14.6108	0.17119	20.8	0.29787	11.6793	0.18964
19.4	0.38172	8.5005	0.25875	49.2	0.46104	14.9027	0.17451	21.2	0.30213	11.9574	0.19431
19.4	0.3871	8.69369	0.26214	51.4	0.46753	15.1946	0.17782	22.2	0.30638	12.2354	0.19895
20	0.39247	8.88689	0.26548	53	0.47403	15.4	0.18014	22.4	0.31064	12.4	0.20168
20.4	0.39785	9.08008	0.26876	53.8	0.48052	15.4865	0.18112	22.4	0.31489	12.5135	0.20356
20.6	0.40323	9.27327	0.27198	54.2	0.48701	15.7784	0.1844	22.6	0.31915	12.6	0.20499
21.8	0.4086	9.4	0.27407	54.2	0.49351	15.8	0.18464	22.6	0.3234	12.7916	0.20815
22	0.41398	9.46647	0.27515	55	0.5	16.0703	0.18766	22.6	0.32766	13.0697	0.21271
22.2	0.41935	9.6	0.27731	56	0.50649	16.3622	0.19092	22.8	0.33191	13.3477	0.21724
22.8	0.42473	9.65966	0.27827	56.6	0.51299	16.6541	0.19416	22.8	0.33617	13.4	0.21808
23	0.43011	9.85285	0.28134	58.4	0.51948	16.9459	0.19739	22.8	0.34043	13.6	0.22132
23.2	0.43548	10	0.28365	58.4	0.52597	17.2	0.20019	23	0.34468	13.6258	0.22174
23.2	0.44086	10.046	0.28436	58.8	0.53247	17.2378	0.2006	23	0.34894	13.9039	0.22621
23.4	0.44624	10.2392	0.28734	59	0.53896	17.4	0.20238	23.4	0.35319	14.182	0.23066
24	0.45161	10.4	0.28978	59	0.54545	17.5297	0.20381	23.4	0.35745	14.4601	0.23508
24	0.45699	10.4324	0.29027	59.2	0.55195	17.8216	0.20699	23.6	0.3617	14.7381	0.23948
25.4	0.46237	10.6256	0.29316	59.4	0.55844	18	0.20894	23.8	0.36596	15.0162	0.24384
26	0.46774	10.8	0.29573	60	0.56494	18.1135	0.21017	24	0.37021	15.2	0.24671
27.6	0.47312	10.8188	0.296	60.2	0.57143	18.4	0.21327	24.2	0.37447	15.2943	0.24818
27.6	0.47849	11	0.29863	62.6	0.57792	18.4054	0.21333	24.2	0.37872	15.4	0.24983
27.6	0.48387	11.012	0.29881	63.8	0.58442	18.6973	0.21648	24.2	0.38298	15.5724	0.2525
30.2	0.48925	11.2052	0.30157	64	0.59091	18.9892	0.21962	24.8	0.38723	15.6	0.25292
30.4	0.49462	11.3984	0.3043	64.2	0.5974	19	0.21973	25	0.39149	15.8505	0.25678
31.4	0.5	11.4	0.30432	64.8	0.6039	19.2811	0.22274	25	0.39574	16	0.25908
31.6	0.50538	11.5916	0.30699	66.6	0.61039	19.4	0.22401	26.2	0.4	16.1285	0.26105
31.8	0.51075	11.6	0.3071	66.8	0.61688	19.573	0.22585	26.6	0.40426	16.2	0.26214
35.2	0.51613	11.7848	0.30964	67.2	0.62338	19.6	0.22614	26.6	0.40851	16.4	0.26518
36	0.52151	11.8	0.30985	68	0.62987	19.8649	0.22895	26.8	0.41277	16.4066	0.26528
36.8	0.52688	11.978	0.31226	69	0.63636	20.1568	0.23204	26.8	0.41702	16.6847	0.26949
37.4	0.53226	12.1712	0.31484	72	0.64286	20.2	0.23249	27.4	0.42128	16.9628	0.27368
38	0.53763	12.2	0.31523	72.8	0.64935	20.4	0.2346	27.8	0.42553	17	0.27424
38.6	0.54301	12.3644	0.3174	73	0.65584	20.4487	0.23511	28.6	0.42979	17.2	0.27723
38.6	0.54839	12.4	0.31787	73.6	0.66234	20.7405	0.23817	28.8	0.43404	17.2408	0.27784
38.8	0.55376	12.5576	0.31992	75.2	0.66883	20.8	0.23879	29.2	0.4383	17.5189	0.28197
41.8	0.55914	12.6	0.32047	75.6	0.67532	21.0324	0.24122	29.4	0.44255	17.797	0.28608
42.2	0.56452	12.7508	0.32241	75.6	0.68182	21.3243	0.24426	29.6	0.44681	18	0.28906
45.6	0.56989	12.9439	0.32487	78.6	0.68831	21.4	0.24504	30	0.45106	18.0751	0.29016
45.8	0.57527	13.1371	0.32731	78.6	0.69481	21.6162	0.24728	30.4	0.45532	18.3531	0.29422
46.2	0.58065	13.3303	0.32971	81	0.7013	21.9081	0.25029	31.2	0.45957	18.6312	0.29826
47.2	0.58602	13.5235	0.33209	81	0.70779	22.2	0.25329	31.8	0.46383	18.8	0.30069
48	0.5914	13.6	0.33302	83	0.71429	22.4919	0.25628	32	0.46809	18.9093	0.30227
48.4	0.59677	13.7167	0.33444	83.2	0.72078	22.7838	0.25925	32.2	0.47234	19	0.30357
48.8	0.60215	13.8	0.33545	89.4	0.72727	23	0.26145	32.4	0.4766	19.1874	0.30625
49.2	0.60753	13.9099	0.33677	91.6	0.73377	23.0757	0.26221	33.2	0.48085	19.4655	0.31022
49.6	0.6129	14.1031	0.33907	93	0.74026	23.2	0.26347	33.6	0.48511	19.7435	0.31415
49.8	0.61828	14.2963	0.34135	94	0.74675	23.3676	0.26516	33.6	0.48936	19.8	0.31495
51	0.62366	14.4895	0.3436	96.8	0.75325	23.6595	0.2681	33.8	0.49362	20	0.31776
53	0.62903	14.6	0.34488	103.6	0.75974	23.9514	0.27103	34.8	0.49787	20.0216	0.31807
53.8	0.63441	14.6827	0.34584	104.6	0.76623	24.2432	0.27394	34.8	0.50213	20.2	0.32056
54.2	0.63978	14.8759	0.34805	108.2	0.77273	24.5351	0.27684	35	0.50638	20.2997	0.32196
54.8	0.64516	15	0.34946	108.6	0.77922	24.827	0.27974	35	0.51064	20.4	0.32335
55.4	0.65054	15.0691	0.35024	113.8	0.78571	25	0.28144	35.2	0.51489	20.5778	0.32582
56.2	0.65591	15.2623	0.35241	115.2	0.79221	25.1189	0.28261	35.2	0.51915	20.8	0.32889
56.4	0.66129	15.4555	0.35456	122.2	0.7987	25.4108	0.28548	35.6	0.5234	20.8559	0.32966
56.6	0.66667	15.6486	0.35669	124.6	0.80519	25.7027	0.28834	35.8	0.52766	21.1339	0.33348
57.2	0.67204	15.8418	0.3588	126.6	0.81169	25.8	0.28929	36.4	0.53191	21.2	0.33439
57.6	0.67742	16.035	0.36089	127.4	0.81818	25.9946	0.29118	36.6	0.53617	21.412	0.33728
57.6	0.6828	16.2	0.36266	131.8	0.82468	26.2865	0.29401	37	0.54043	21.6901	0.34105
59.4	0.68817	16.2282	0.36296	143	0.83117	26.5784	0.29683	37	0.54468	21.9682	0.3448
59.6	0.69355	16.4214	0.36502	144.6	0.83766	26.8	0.29897	37.4	0.54894	22.2	0.34791
59.8	0.69892	16.6	0.36691	154.2	0.84416	26.8703	0.29964	37.6	0.55319	22.2462	0.34853
61	0.7043	16.6146	0.36706	161	0.85065	27.1622	0.30244	37.8	0.55745	22.4	0.35058
63.2	0.70968	16.8078	0.36909	163.6	0.85714	27.4	0.30471	38.4	0.5617	22.5243	0.35224
71.2	0.71505	17.001	0.3711	166.2	0.86364	27.454	0.30522	39	0.56596	22.6	0.35324
72.6	0.72043	17.1942	0.37309	169.8	0.87013	27.746	0.308	40	0.57021	22.8	0.35589
76.2	0.72581	17.3874	0.37507	172	0.87662	28.0378	0.31076	40	0.57447	22.8024	0.35592
77.8	0.73118	17.5806	0.37703	189.4	0.88312	28.3297	0.31351	40.4	0.57872	23	0.35852
78.2	0.73656	17.6	0.37723	190.2	0.88961	28.6216	0.31625	40.8	0.58298	23.0805	0.35958
79.4	0.74194	17.7738	0.37898	199	0.8961	28.9135	0.31898	40.8	0.58723	23.3586	0.36322
80.8	0.74731	17.967	0.38092	206	0.9026	29.2054	0.3217	41.2	0.59149	23.4	0.36376
83.4	0.75269	18.1602	0.38284	206.2	0.90909	29.4973	0.32441	42.2	0.59574	23.6	0.36636
83.8	0.75806	18.3533	0.38475	210.2	0.91558	29.7892	0.32711	42.8	0.6	23.6366	0.36683
83.8	0.76344	18.5465	0.38664	214.6	0.92208	30.0811	0.32979	43	0.60426	23.8	0.36894
84.2	0.76882	18.7397	0.38852	227	0.92857	30.2	0.33088	43	0.60851	23.9147	0.37042
84.8	0.77419	18.8	0.38911	230.2	0.93506	30.373	0.33247	44.6	0.61277	24	0.37152
85.2	0.77957	18.9329	0.39039	232.8	0.94156	30.6	0.33454	44.8	0.61702	24.1928	0.374
85.4	0.78495	19.1261	0.39225	243.2	0.94805	30.6649	0.33513	44.8	0.62128	24.2	0.37409
86	0.79032	19.2	0.39296	244	0.95455	30.9568	0.33778	45	0.62553	24.4709	0.37755
87.2	0.7957	19.3193	0.3941	244.4	0.96104	31.2487	0.34042	45.2	0.62979	24.749	0.38107
93.4	0.80108	19.4	0.39487	247.6	0.96753	31.5405	0.34305	45.4	0.63404	24.8	0.38172
93.6	0.80645	19.5125	0.39594	260.4	0.97403	31.8324	0.34568	46	0.6383	25	0.38424
98.6	0.81183	19.7057	0.39776	282.2	0.98052	32.1243	0.34828	46.2	0.64255	25.027	0.38458
99.4	0.8172	19.8989	0.39958	282.2	0.98701	32.4162	0.35088	48.2	0.64681	25.3051	0.38807
100.6	0.82258	20	0.40052	288	0.99351	32.6	0.35251	49.6	0.65106	25.5832	0.39153
106	0.82796	20.0921	0.40138	292.2	1	32.7081	0.35347	51.4	0.65532	25.8613	0.39498
108	0.83333	20.2853	0.40317			33	0.35605	52.2	0.65957	26.1393	0.3984
111	0.83871	20.4	0.40423			33.2919	0.35862	52.4	0.66383	26.2	0.39914
111.4	0.84409	20.4785	0.40495			33.5838	0.36117	52.8	0.66809	26.4174	0.4018
112.6	0.84946	20.6	0.40607			33.8	0.36306	53.2	0.67234	26.6	0.40402
117.6	0.85484	20.6717	0.40673			33.8757	0.36372	53.6	0.6766	26.6955	0.40518
122.6	0.86022	20.8649	0.40849			34	0.3648	54	0.68085	26.8	0.40645
125	0.86559	21.0581	0.41024			34.1676	0.36626	54.6	0.68511	26.9736	0.40854
125.6	0.87097	21.2512	0.41199			34.4595	0.36878	55.6	0.68936	27.2517	0.41188
125.6	0.87634	21.4444	0.41372			34.7514	0.3713	55.8	0.69362	27.4	0.41366
129.4	0.88172	21.6376	0.41545			34.8	0.37171	56.6	0.69787	27.5297	0.4152
129.6	0.8871	21.8	0.41689			35.0432	0.3738	57	0.70213	27.8	0.41841
130	0.89247	21.8308	0.41717			35.3351	0.3763	58.2	0.70638	27.8078	0.4185
133.4	0.89785	22	0.41866			35.4	0.37685	59.4	0.71064	28.0859	0.42178
134.2	0.90323	22.024	0.41888			35.627	0.37878	60.6	0.71489	28.364	0.42504
139.4	0.9086	22.2	0.42043			35.8	0.38025	63.6	0.71915	28.6	0.42779
141.2	0.91398	22.2172	0.42058			35.9189	0.38125	67.2	0.7234	28.642	0.42828
142.2	0.91935	22.4104	0.42227			36.2	0.38363	67.4	0.72766	28.8	0.43011
147.4	0.92473	22.6036	0.42396			36.2108	0.38372	68.4	0.73191	28.9201	0.4315
149.6	0.93011	22.7968	0.42563			36.5027	0.38617	70	0.73617	29.1982	0.4347
149.8	0.93548	22.8	0.42566			36.7946	0.38862	70.6	0.74043	29.2	0.43472
150	0.94086	22.99	0.4273			36.8	0.38866	71.6	0.74468	29.4	0.43701
155.4	0.94624	23	0.42739			37.0865	0.39105	72.4	0.74894	29.4763	0.43788
159.4	0.95161	23.1832	0.42896			37.3784	0.39348	73	0.75319	29.6	0.43929
159.4	0.95699	23.2	0.42911			37.6703	0.39589	73.2	0.75745	29.7543	0.44105
160.6	0.96237	23.3764	0.43062			37.8	0.39696	78.4	0.7617	30	0.44382
168.6	0.96774	23.4	0.43082			37.9622	0.39829	79.2	0.76596	30.0324	0.44419
177.4	0.97312	23.5696	0.43226			38.254	0.40069	81.6	0.77021	30.3105	0.44731
177.6	0.97849	23.7628	0.4339			38.5459	0.40307	81.6	0.77447	30.4	0.44831
181.6	0.98387	23.956	0.43554			38.8	0.40514	84	0.77872	30.5886	0.45042
185	0.98925	24	0.43591			38.8378	0.40545	86	0.78298	30.8667	0.4535
190.2	0.99462	24.1491	0.43716			39	0.40676	87	0.78723	31.1447	0.45657
193	1	24.3423	0.43878			39.1297	0.40781	87.2	0.79149	31.2	0.45718
		24.5355	0.44039			39.2	0.40838	87.4	0.79574	31.4228	0.45962
		24.7287	0.442			39.4216	0.41017	88	0.8	31.7009	0.46265
		24.9219	0.4436			39.6	0.41161	92.4	0.80426	31.8	0.46372
		25.1151	0.44519			39.7135	0.41252	93	0.80851	31.979	0.46566
		25.3083	0.44678			40.0054	0.41485	96.8	0.81277	32	0.46589
		25.4	0.44753			40.2973	0.41718	99.2	0.81702	32.2	0.46804
		25.5015	0.44836			40.5892	0.4195	99.8	0.82128	32.2571	0.46865
		25.6947	0.44993			40.8811	0.42181	102	0.82553	32.4	0.47018
		25.8879	0.4515			41.173	0.4241	102.8	0.82979	32.5351	0.47163
		26	0.45241			41.4649	0.42639	102.8	0.83404	32.8132	0.47459
		26.0811	0.45306			41.7568	0.42867	105.8	0.8383	33.0913	0.47752
		26.2743	0.45462			41.8	0.42901	106.2	0.84255	33.2	0.47867
		26.4675	0.45617			42.0487	0.43094	106.8	0.84681	33.3694	0.48045
		26.6607	0.45772			42.3405	0.43321	113.4	0.85106	33.6	0.48286
		26.8539	0.45926			42.6324	0.43546	113.6	0.85532	33.6474	0.48335
		27.047	0.46079			42.9243	0.4377	116.8	0.85957	33.8	0.48493
		27.2402	0.46232			43.2162	0.43993	117	0.86383	33.9255	0.48624
		27.4334	0.46384			43.5081	0.44216	117.2	0.86809	34.2036	0.4891
		27.6	0.46515			43.8	0.44438	126.6	0.87234	34.4817	0.49195
		27.6266	0.46536			44.0919	0.44658	126.6	0.8766	34.7598	0.49479
		27.8198	0.46687			44.2	0.4474	134.4	0.88085	34.8	0.4952
		28.013	0.46838			44.3838	0.44878	134.8	0.88511	35	0.49722
		28.2062	0.46988			44.6	0.4504	136.8	0.88936	35.0378	0.4976
		28.3994	0.47138			44.6757	0.45097	142.4	0.89362	35.2	0.49924
		28.5926	0.47287			44.9676	0.45315	146.6	0.89787	35.3159	0.5004
		28.7858	0.47436			45.2595	0.45532	154.2	0.90213	35.594	0.50319
		28.979	0.47585			45.5513	0.45748	158.8	0.90638	35.6	0.50325
		29.1722	0.47732			45.8432	0.45963	163.2	0.91064	35.8	0.50524
		29.3654	0.4788			46.1351	0.46178	165.6	0.91489	35.8721	0.50595
		29.5586	0.48027			46.4	0.46372	171	0.91915	36.1501	0.5087
		29.7518	0.48173			46.427	0.46391	171.4	0.9234	36.4	0.51116
		29.9449	0.48319			46.7189	0.46604	172.2	0.92766	36.4282	0.51143
		30.1381	0.48464			46.8	0.46663	173.4	0.93191	36.6	0.51311
		30.2	0.48511			47.0108	0.46816	180.8	0.93617	36.7063	0.51415
		30.3313	0.48609			47.3027	0.47027	189.8	0.94043	36.9844	0.51685
		30.4	0.48661			47.5946	0.47237	190.4	0.94468	37	0.517
		30.5245	0.48754			47.8865	0.47446	196.6	0.94894	37.2625	0.51953
		30.7177	0.48898			48	0.47527	197	0.95319	37.4	0.52085
		30.9109	0.49042			48.1784	0.47654	198.4	0.95745	37.5405	0.52219
		31.1041	0.49185			48.2	0.4767	203	0.9617	37.6	0.52276
		31.2973	0.49328			48.4703	0.47862	207	0.96596	37.8	0.52467
		31.4	0.49403			48.7622	0.48069	213.8	0.97021	37.8186	0.52484
		31.4905	0.4947			49.054	0.48275	218.6	0.97447	38.0967	0.52748
		31.6	0.49551			49.2	0.48377	225	0.97872	38.3748	0.5301
		31.6837	0.49612			49.346	0.4848	240.8	0.98298	38.4	0.53033
		31.8	0.49697			49.6378	0.48684	249	0.98723	38.6529	0.5327
		31.8769	0.49754			49.9297	0.48887	261.8	0.99149	38.9309	0.53528
		32.0701	0.49895			50.2216	0.49089	271.6	0.99574	39	0.53592
		32.2633	0.50035			50.5135	0.49291	277.8	1	39.209	0.53785
		32.4565	0.50176			50.8054	0.49492			39.4871	0.54041
		32.6497	0.50316			51.0973	0.49692			39.7652	0.54295
		32.8428	0.50455			51.3892	0.49891			40	0.54508
		33.036	0.50594			51.4	0.49899			40.0432	0.54547
		33.2292	0.50733			51.6811	0.5009			40.3213	0.54798
		33.4224	0.50871			51.973	0.50287			40.4	0.54869
		33.6156	0.51009			52.2649	0.50484			40.5994	0.55047
		33.8088	0.51146			52.5568	0.5068			40.8	0.55226
		34.002	0.51283			52.8486	0.50875			40.8775	0.55295
		34.1952	0.5142			53	0.50976			41.1556	0.55542
		34.3884	0.51556			53.1405	0.5107			41.2	0.55581
		34.5816	0.51692			53.4324	0.51263			41.4336	0.55786
		34.7748	0.51828			53.7243	0.51456			41.7117	0.5603
		34.968	0.51963			53.8	0.51506			41.9898	0.56272
		35.1612	0.52098			54.0162	0.51648			42.2	0.56453
		35.2	0.52125			54.2	0.51768			42.2679	0.56512
		35.3543	0.52232			54.3081	0.51839			42.5459	0.56751
		35.5476	0.52366			54.6	0.5203			42.8	0.56968
		35.7407	0.525			54.8919	0.52219			42.824	0.56988
		35.9339	0.52633			55	0.52289			43	0.57138
		36	0.52679			55.1838	0.52408			43.1021	0.57224
		36.1271	0.52766			55.4757	0.52596			43.3802	0.57459
		36.3203	0.52899			55.7676	0.52784			43.6583	0.57692
		36.5135	0.53031			56	0.52932			43.9363	0.57924
		36.7067	0.53163			56.0595	0.5297			44.2144	0.58154
		36.8	0.53227			56.3513	0.53156			44.4925	0.58383
		36.8999	0.53295			56.6	0.53314			44.6	0.58471
		37.0931	0.53426			56.6432	0.53341			44.7706	0.58611
		37.2863	0.53556			56.9351	0.53525			44.8	0.58635
		37.4	0.53633			57.227	0.53709			45	0.58797
		37.4795	0.53687			57.5189	0.53892			45.0487	0.58837
		37.6727	0.53817			57.8108	0.54074			45.2	0.58959
		37.8659	0.53947			58.1027	0.54255			45.3267	0.59062
		38	0.54037			58.3946	0.54436			45.4	0.59121
		38.0591	0.54076			58.4	0.54439			45.6048	0.59285
		38.2522	0.54205			58.6865	0.54616			45.8829	0.59507
		38.4455	0.54334			58.8	0.54685			46	0.596
		38.6	0.54437			58.9784	0.54795			46.161	0.59728
		38.6386	0.54462			59	0.54808			46.2	0.59759
		38.8	0.54569			59.2	0.5493			46.439	0.59947
		38.8318	0.5459			59.2703	0.54973			46.7171	0.60165
		39.025	0.54718			59.4	0.55052			46.9952	0.60382
		39.2182	0.54845			59.5622	0.55151			47.2733	0.60598
		39.4114	0.54972			59.8541	0.55328			47.5513	0.60812
		39.6046	0.55099			60	0.55416			47.8294	0.61024
		39.7978	0.55225			60.1459	0.55504			48.1075	0.61236
		39.991	0.55351			60.2	0.55536			48.2	0.61306
		40.1842	0.55477			60.4378	0.55679			48.3856	0.61446
		40.3774	0.55603			60.7297	0.55854			48.6637	0.61655
		40.5706	0.55728			61.0216	0.56028			48.9417	0.61863
		40.7638	0.55852			61.3135	0.56202			49.2198	0.62069
		40.957	0.55977			61.6054	0.56374			49.4979	0.62274
		41.1501	0.56101			61.8973	0.56546			49.6	0.62349
		41.3433	0.56224			62.1892	0.56717			49.776	0.62478
		41.5365	0.56348			62.4811	0.56888			50.054	0.62681
		41.7297	0.56471			62.6	0.56957			50.3321	0.62882
		41.8	0.56516			62.773	0.57058			50.6102	0.63083
		41.9229	0.56594			63.0649	0.57227			50.8883	0.63282
		42.1161	0.56716			63.3568	0.57395			51.1664	0.6348
		42.2	0.56769			63.6487	0.57563			51.4	0.63645
		42.3093	0.56838			63.8	0.5765			51.4444	0.63676
		42.5025	0.5696			63.9405	0.5773			51.7225	0.63872
		42.6957	0.57082			64	0.57764			52.0006	0.64066
		42.8889	0.57203			64.2	0.57878			52.2	0.64204
		43.0821	0.57324			64.2324	0.57896			52.2787	0.64259
		43.2753	0.57444			64.5243	0.58062			52.4	0.64343
		43.4685	0.57564			64.8	0.58218			52.5568	0.64451
		43.6617	0.57684			64.8162	0.58227			52.8	0.64618
		43.8548	0.57804			65.1081	0.58392			52.8348	0.64641
		44.0481	0.57923			65.4	0.58555			53.1129	0.64831
		44.2412	0.58042			65.6919	0.58718			53.2	0.6489
		44.4344	0.58161			65.9838	0.58881			53.391	0.65019
		44.6276	0.58279			66.2757	0.59042			53.6	0.6516
		44.8208	0.58397			66.5676	0.59203			53.6691	0.65207
		45.014	0.58515			66.6	0.59221			53.9472	0.65393
		45.2072	0.58633			66.8	0.59331			54	0.65428
		45.4004	0.5875			66.8595	0.59364			54.2252	0.65578
		45.5936	0.58867			67.1513	0.59524			54.5033	0.65762
		45.6	0.58871			67.2	0.5955			54.6	0.65825
		45.7868	0.58983			67.4432	0.59683			54.7814	0.65944
		45.8	0.58991			67.7351	0.59841			55.0595	0.66126
		45.98	0.591			68	0.59984			55.3375	0.66306
		46.1732	0.59216			68.027	0.59999			55.6	0.66476
		46.2	0.59232			68.3189	0.60156			55.6156	0.66486
		46.3664	0.59331			68.6108	0.60312			55.8	0.66604
		46.5596	0.59447			68.9027	0.60468			55.8937	0.66664
		46.7527	0.59562			69	0.6052			56.1718	0.66841
		46.946	0.59677			69.1946	0.60624			56.4498	0.67018
		47.1391	0.59791			69.4865	0.60778			56.6	0.67112
		47.2	0.59827			69.7784	0.60932			56.7279	0.67193
		47.3323	0.59905			70.0703	0.61085			57	0.67363
		47.5255	0.60019			70.3622	0.61238			57.006	0.67367
		47.7187	0.60133			70.654	0.6139			57.2841	0.6754
		47.9119	0.60246			70.9459	0.61542			57.5622	0.67712
		48	0.60298			71.2378	0.61692			57.8402	0.67883
		48.1051	0.60359			71.5297	0.61843			58.1183	0.68053
		48.2983	0.60472			71.8216	0.61992			58.2	0.68102
		48.4	0.60532			72	0.62083			58.3964	0.68221
		48.4915	0.60585			72.1135	0.62141			58.6745	0.68389
		48.6847	0.60697			72.4054	0.6229			58.9526	0.68556
		48.8	0.60764			72.6973	0.62437			59.2306	0.68722
		48.8779	0.60809			72.8	0.62489			59.4	0.68822
		49.0711	0.60921			72.9892	0.62585			59.5087	0.68886
		49.2	0.60995			73	0.6259			59.7868	0.6905
		49.2643	0.61032			73.2811	0.62731			60.0649	0.69213
		49.4575	0.61143			73.573	0.62877			60.3429	0.69375
		49.6	0.61225			73.6	0.62891			60.6	0.69523
		49.6506	0.61254			73.8649	0.63023			60.621	0.69536
		49.8	0.61339			74.1568	0.63167			60.8991	0.69695
		49.8438	0.61364			74.4487	0.63312			61.1772	0.69854
		50.037	0.61474			74.7405	0.63455			61.4553	0.70012
		50.2302	0.61584			75.0324	0.63598			61.7333	0.70169
		50.4234	0.61694			75.2	0.6368			62.0114	0.70325
		50.6166	0.61803			75.3243	0.63741			62.2895	0.7048
		50.8098	0.61913			75.6	0.63875			62.5676	0.70634
		51	0.6202			75.6162	0.63883			62.8456	0.70787
		51.003	0.62021			75.9081	0.64024			63.1237	0.7094
		51.1962	0.6213			76.2	0.64164			63.4018	0.71091
		51.3894	0.62238			76.4919	0.64305			63.6	0.71198
		51.5826	0.62346			76.7838	0.64444			63.6799	0.71241
		51.7758	0.62454			77.0757	0.64583			63.958	0.71391
		51.969	0.62562			77.3676	0.64722			64.236	0.71539
		52.1622	0.62669			77.6595	0.64859			64.5141	0.71687
		52.3554	0.62776			77.9514	0.64997			64.7922	0.71834
		52.5485	0.62882			78.2432	0.65133			65.0703	0.71979
		52.7417	0.62989			78.5351	0.6527			65.3483	0.72124
		52.9349	0.63095			78.6	0.653			65.6264	0.72269
		53	0.6313			78.827	0.65405			65.9045	0.72412
		53.1281	0.63201			79.1189	0.6554			66.1826	0.72554
		53.3213	0.63306			79.4108	0.65675			66.4607	0.72696
		53.5145	0.63411			79.7027	0.65809			66.7387	0.72836
		53.7077	0.63517			79.9946	0.65942			67.0168	0.72976
		53.8	0.63567			80.2865	0.66075			67.2	0.73068
		53.9009	0.63621			80.5784	0.66207			67.2949	0.73115
		54.0941	0.63726			80.8703	0.66339			67.4	0.73167
		54.2	0.63783			81	0.66398			67.573	0.73253
		54.2873	0.6383			81.1622	0.6647			67.8511	0.7339
		54.4805	0.63934			81.454	0.66601			68.1291	0.73527
		54.6737	0.64038			81.7459	0.66731			68.4	0.73659
		54.8	0.64105			82.0378	0.66861			68.4072	0.73662
		54.8669	0.64141			82.3297	0.6699			68.6853	0.73797
		55.0601	0.64244			82.6216	0.67119			68.9634	0.73931
		55.2533	0.64347			82.9135	0.67247			69.2414	0.74064
		55.4	0.64425			83	0.67285			69.5195	0.74196
		55.4464	0.6445			83.2	0.67372			69.7976	0.74328
		55.6396	0.64552			83.2054	0.67374			70	0.74423
		55.8328	0.64655			83.4973	0.67501			70.0757	0.74459
		56.026	0.64757			83.7892	0.67628			70.3538	0.74589
		56.2	0.64848			84.0811	0.67754			70.6	0.74703
		56.2192	0.64858			84.373	0.67879			70.6318	0.74718
		56.4	0.64953			84.6649	0.68004			70.9099	0.74846
		56.4124	0.6496			84.9568	0.68129			71.188	0.74974
		56.6	0.65058			85.2486	0.68253			71.4661	0.751
		56.6056	0.65061			85.5405	0.68376			71.6	0.75161
		56.7988	0.65162			85.8324	0.68499			71.7441	0.75226
		56.992	0.65262			86.1243	0.68622			72.0222	0.75352
		57.1852	0.65363			86.4162	0.68743			72.3003	0.75476
		57.2	0.6537			86.7081	0.68865			72.4	0.75521
		57.3784	0.65463			87	0.68986			72.5784	0.756
		57.5716	0.65562			87.2919	0.69106			72.8565	0.75723
		57.6	0.65577			87.5838	0.69226			73	0.75786
		57.7648	0.65662			87.8757	0.69346			73.1345	0.75845
		57.958	0.65761			88.1676	0.69465			73.2	0.75874
		58.1512	0.65861			88.4595	0.69583			73.4126	0.75967
		58.3443	0.65959			88.7514	0.69701			73.6907	0.76087
		58.5375	0.66058			89.0432	0.69819			73.9688	0.76207
		58.7307	0.66156			89.3351	0.69936			74.2468	0.76327
		58.9239	0.66254			89.4	0.69962			74.5249	0.76445
		59.1171	0.66352			89.627	0.70052			74.803	0.76563
		59.3103	0.6645			89.9189	0.70168			75.0811	0.7668
		59.4	0.66495			90.2108	0.70284			75.3592	0.76797
		59.5035	0.66547			90.5027	0.70399			75.6372	0.76912
		59.6	0.66596			90.7946	0.70514			75.9153	0.77027
		59.6967	0.66644			91.0865	0.70628			76.1934	0.77142
		59.8	0.66696			91.3784	0.70742			76.4715	0.77255
		59.8899	0.66741			91.6	0.70828			76.7495	0.77368
		60.0831	0.66838			91.6703	0.70855			77.0276	0.77481
		60.2763	0.66934			91.9622	0.70968			77.3057	0.77592
		60.4695	0.6703			92.2541	0.7108			77.5838	0.77703
		60.6627	0.67126			92.546	0.71192			77.8619	0.77813
		60.8559	0.67222			92.8378	0.71304			78.1399	0.77923
		61	0.67293			93	0.71365			78.4	0.78025
		61.0491	0.67317			93.1297	0.71415			78.418	0.78032
		61.2422	0.67413			93.4216	0.71525			78.6961	0.7814
		61.4354	0.67508			93.7135	0.71635			78.9742	0.78247
		61.6286	0.67602			94	0.71743			79.2	0.78334
		61.8218	0.67697			94.0054	0.71745			79.2523	0.78354
		62.015	0.67791			94.2973	0.71854			79.5303	0.78461
		62.2082	0.67885			94.5892	0.71963			79.8084	0.78566
		62.4014	0.67979			94.8811	0.72071			80.0865	0.78671
		62.5946	0.68072			95.173	0.72179			80.3646	0.78775
		62.7878	0.68165			95.4649	0.72286			80.6426	0.78879
		62.981	0.68259			95.7568	0.72393			80.9207	0.78982
		63.1742	0.68351			96.0486	0.725			81.1988	0.79085
		63.2	0.68364			96.3405	0.72606			81.4769	0.79187
		63.3674	0.68444			96.6324	0.72712			81.6	0.79231
		63.5606	0.68536			96.8	0.72772			81.7549	0.79288
		63.7537	0.68628			96.9243	0.72817			82.033	0.79388
		63.947	0.6872			97.2162	0.72922			82.3111	0.79488
		64.1401	0.68812			97.5081	0.73026			82.5892	0.79588
		64.3333	0.68903			97.8	0.7313			82.8673	0.79686
		64.5265	0.68994			98.0919	0.73234			83.1453	0.79785
		64.7197	0.69085			98.3838	0.73337			83.4234	0.79882
		64.9129	0.69176			98.6757	0.73439			83.7015	0.79979
		65.1061	0.69267			98.9676	0.73542			83.9796	0.80076
		65.2993	0.69357			99.2595	0.73643			84	0.80083
		65.4925	0.69447			99.5513	0.73745			84.2577	0.80171
		65.6857	0.69537			99.8432	0.73846			84.5357	0.80267
		65.8789	0.69626			100.135	0.73947			84.8138	0.80361
		66.0721	0.69716			100.427	0.74047			85.0919	0.80455
		66.2653	0.69805			100.719	0.74147			85.37	0.80549
		66.4585	0.69894			101.011	0.74246			85.648	0.80642
		66.6517	0.69982			101.303	0.74345			85.9261	0.80734
		66.8448	0.70071			101.595	0.74443			86	0.80758
		67.038	0.70159			101.886	0.74542			86.2042	0.80826
		67.2312	0.70247			102.178	0.74639			86.4823	0.80917
		67.4244	0.70335			102.47	0.74737			86.7604	0.81008
		67.6176	0.70422			102.762	0.74834			87	0.81086
		67.8108	0.7051			103.054	0.7493			87.0384	0.81098
		68.004	0.70597			103.346	0.75027			87.2	0.8115
		68.1972	0.70684			103.6	0.7511			87.3165	0.81188
		68.3904	0.70771			103.638	0.75122			87.4	0.81214
		68.5836	0.70857			103.93	0.75218			87.5946	0.81277
		68.7768	0.70943			104.222	0.75313			87.8727	0.81365
		68.97	0.71029			104.514	0.75407			88	0.81405
		69.1632	0.71115			104.6	0.75435			88.1508	0.81453
		69.3564	0.71201			104.805	0.75502			88.4288	0.8154
		69.5495	0.71286			105.097	0.75595			88.7069	0.81627
		69.7427	0.71371			105.389	0.75689			88.985	0.81714
		69.9359	0.71456			105.681	0.75782			89.2631	0.818
		70.1291	0.71541			105.973	0.75875			89.5411	0.81885
		70.3223	0.71626			106.265	0.75967			89.8192	0.8197
		70.5155	0.7171			106.557	0.76059			90.0973	0.82054
		70.7087	0.71794			106.849	0.76151			90.3754	0.82138
		70.9019	0.71878			107.141	0.76242			90.6535	0.82221
		71.0951	0.71962			107.432	0.76333			90.9315	0.82304
		71.2	0.72007			107.724	0.76423			91.2096	0.82386
		71.2883	0.72045			108.016	0.76513			91.4877	0.82468
		71.4815	0.72128			108.2	0.7657			91.7658	0.82549
		71.6747	0.72211			108.308	0.76603			92.0438	0.8263
		71.8679	0.72294			108.6	0.76692			92.3219	0.8271
		72.0611	0.72377			108.6	0.76692			92.4	0.82733
		72.2542	0.72459			108.892	0.76781			92.6	0.8279
		72.4475	0.72541			109.184	0.7687			92.8781	0.82869
		72.6	0.72606			109.476	0.76958			93	0.82904
		72.6406	0.72623			109.768	0.77046			93.1562	0.82948
		72.8338	0.72705			110.059	0.77134			93.4342	0.83027
		73.027	0.72787			110.351	0.77221			93.7123	0.83104
		73.2202	0.72868			110.643	0.77308			93.9904	0.83182
		73.4134	0.72949			110.935	0.77394			94.2685	0.83259
		73.6066	0.7303			111.227	0.7748			94.5465	0.83335
		73.7998	0.73111			111.519	0.77566			94.8246	0.83411
		73.993	0.73192			111.811	0.77651			95.1027	0.83487
		74.1862	0.73272			112.103	0.77736			95.3808	0.83562
		74.3794	0.73352			112.395	0.77821			95.6589	0.83637
		74.5726	0.73432			112.686	0.77906			95.9369	0.83711
		74.7658	0.73512			112.978	0.7799			96.215	0.83784
		74.959	0.73592			113.27	0.78073			96.4931	0.83858
		75.1522	0.73671			113.562	0.78157			96.7712	0.83931
		75.3453	0.7375			113.8	0.78224			96.8	0.83938
		75.5385	0.73829			113.854	0.7824			97.0493	0.84003
		75.7317	0.73908			114.146	0.78322			97.3273	0.84075
		75.9249	0.73986			114.438	0.78405			97.6054	0.84146
		76.1181	0.74065			114.73	0.78487			97.8835	0.84218
		76.2	0.74098			115.022	0.78568			98.1616	0.84288
		76.3113	0.74143			115.2	0.78618			98.4396	0.84358
		76.5045	0.74221			115.314	0.7865			98.7177	0.84428
		76.6977	0.74299			115.605	0.78731			98.9958	0.84498
		76.8909	0.74376			115.897	0.78811			99.2	0.84548
		77.0841	0.74454			116.189	0.78892			99.2739	0.84566
		77.2773	0.74531			116.481	0.78972			99.552	0.84635
		77.4705	0.74608			116.773	0.79051			99.8	0.84696
		77.6637	0.74685			117.065	0.79131			99.83	0.84703
		77.8	0.74739			117.357	0.7921			100.108	0.84771
		77.8569	0.74761			117.649	0.79288			100.386	0.84838
		78.05	0.74838			117.941	0.79367			100.664	0.84905
		78.2	0.74897			118.232	0.79445			100.942	0.84971
		78.2432	0.74914			118.524	0.79523			101.22	0.85038
		78.4364	0.7499			118.816	0.796			101.499	0.85103
		78.6296	0.75066			119.108	0.79677			101.777	0.85168
		78.8228	0.75141			119.4	0.79754			102	0.85221
		79.016	0.75217			119.692	0.7983			102.055	0.85233
		79.2092	0.75292			119.984	0.79907			102.333	0.85298
		79.4	0.75366			120.276	0.79983			102.611	0.85362
		79.4024	0.75367			120.568	0.80058			102.8	0.85405
		79.5956	0.75442			120.859	0.80133			102.889	0.85426
		79.7888	0.75517			121.151	0.80208			103.167	0.85489
		79.982	0.75591			121.443	0.80283			103.445	0.85552
		80.1752	0.75666			121.735	0.80357			103.723	0.85614
		80.3684	0.7574			122.027	0.80431			104.001	0.85677
		80.5616	0.75814			122.2	0.80475			104.279	0.85738
		80.7548	0.75887			122.319	0.80505			104.557	0.858
		80.8	0.75905			122.611	0.80578			104.835	0.85861
		80.948	0.75961			122.903	0.80652			105.114	0.85921
		81.1411	0.76034			123.195	0.80724			105.392	0.85982
		81.3343	0.76108			123.486	0.80797			105.67	0.86042
		81.5275	0.76181			123.778	0.80869			105.8	0.8607
		81.7207	0.76254			124.07	0.80941			105.948	0.86101
		81.9139	0.76326			124.362	0.81013			106.2	0.86155
		82.1071	0.76399			124.6	0.81071			106.226	0.8616
		82.3003	0.76471			124.654	0.81084			106.504	0.86219
		82.4935	0.76543			124.946	0.81155			106.782	0.86278
		82.6867	0.76615			125.238	0.81226			106.8	0.86282
		82.8799	0.76687			125.53	0.81296			107.06	0.86336
		83.0731	0.76758			125.822	0.81367			107.338	0.86394
		83.2663	0.7683			126.114	0.81437			107.616	0.86451
		83.4	0.76879			126.405	0.81506			107.894	0.86508
		83.4595	0.76901			126.6	0.81552			108.172	0.86565
		83.6526	0.76972			126.697	0.81575			108.45	0.86621
		83.8	0.77026			126.989	0.81645			108.729	0.86677
		83.8458	0.77043			127.281	0.81713			109.007	0.86733
		84.039	0.77113			127.4	0.81741			109.285	0.86788
		84.2	0.77172			127.573	0.81782			109.563	0.86843
		84.2322	0.77184			127.865	0.8185			109.841	0.86898
		84.4254	0.77254			128.157	0.81918			110.119	0.86953
		84.6186	0.77324			128.449	0.81986			110.397	0.87007
		84.8	0.7739			128.741	0.82053			110.675	0.8706
		84.8118	0.77394			129.032	0.8212			110.953	0.87114
		85.005	0.77464			129.324	0.82187			111.231	0.87167
		85.1982	0.77534			129.616	0.82253			111.509	0.87219
		85.2	0.77534			129.908	0.8232			111.787	0.87272
		85.3914	0.77603			130.2	0.82386			112.065	0.87324
		85.4	0.77606			130.492	0.82452			112.344	0.87376
		85.5846	0.77672			130.784	0.82517			112.622	0.87427
		85.7778	0.77741			131.076	0.82582			112.9	0.87478
		85.971	0.7781			131.368	0.82647			113.178	0.87529
		86	0.77821			131.659	0.82712			113.4	0.8757
		86.1642	0.77879			131.8	0.82743			113.456	0.8758
		86.3574	0.77948			131.951	0.82776			113.6	0.87606
		86.5506	0.78016			132.243	0.8284			113.734	0.8763
		86.7437	0.78084			132.535	0.82904			114.012	0.8768
		86.9369	0.78152			132.827	0.82968			114.29	0.87729
		87.1301	0.7822			133.119	0.83031			114.568	0.87779
		87.2	0.78245			133.411	0.83094			114.846	0.87828
		87.3233	0.78288			133.703	0.83157			115.124	0.87877
		87.5165	0.78355			133.995	0.8322			115.402	0.87925
		87.7097	0.78423			134.286	0.83282			115.68	0.87973
		87.9029	0.7849			134.578	0.83344			115.959	0.88021
		88.0961	0.78557			134.87	0.83406			116.237	0.88068
		88.2893	0.78624			135.162	0.83468			116.515	0.88116
		88.4825	0.78691			135.454	0.83529			116.793	0.88163
		88.6757	0.78757			135.746	0.8359			116.8	0.88164
		88.8689	0.78823			136.038	0.83651			117	0.88198
		89.0621	0.7889			136.33	0.83712			117.071	0.88209
		89.2553	0.78956			136.622	0.83772			117.2	0.88231
		89.4484	0.79021			136.914	0.83832			117.349	0.88256
		89.6416	0.79087			137.205	0.83892			117.627	0.88302
		89.8348	0.79153			137.497	0.83951			117.905	0.88348
		90.028	0.79218			137.789	0.84011			118.183	0.88393
		90.2212	0.79283			138.081	0.8407			118.461	0.88439
		90.4144	0.79348			138.373	0.84129			118.739	0.88484
		90.6076	0.79413			138.665	0.84187			119.017	0.88528
		90.8008	0.79478			138.957	0.84246			119.296	0.88573
		90.994	0.79542			139.249	0.84304			119.574	0.88617
		91.1872	0.79607			139.541	0.84362			119.852	0.88661
		91.3804	0.79671			139.832	0.8442			120.13	0.88705
		91.5736	0.79735			140.124	0.84477			120.408	0.88748
		91.7668	0.79799			140.416	0.84534			120.686	0.88791
		91.96	0.79862			140.708	0.84591			120.964	0.88834
		92.1531	0.79926			141	0.84648			121.242	0.88877
		92.3464	0.79989			141.292	0.84704			121.52	0.88919
		92.5395	0.80053			141.584	0.84761			121.798	0.88961
		92.7327	0.80116			141.876	0.84817			122.076	0.89003
		92.9259	0.80179			142.168	0.84873			122.354	0.89044
		93.1191	0.80241			142.459	0.84928			122.632	0.89086
		93.3123	0.80304			142.751	0.84984			122.911	0.89127
		93.4	0.80332			143	0.85031			123.189	0.89168
		93.5055	0.80367			143.043	0.85039			123.467	0.89208
		93.6	0.80397			143.335	0.85094			123.745	0.89249
		93.6987	0.80429			143.627	0.85148			124.023	0.89289
		93.8919	0.80491			143.919	0.85203			124.301	0.89329
		94.0851	0.80553			144.211	0.85257			124.579	0.89368
		94.2783	0.80615			144.503	0.85311			124.857	0.89407
		94.4715	0.80676			144.6	0.85329			125.135	0.89447
		94.6647	0.80738			144.795	0.85365			125.413	0.89485
		94.8579	0.80799			145.086	0.85418			125.691	0.89524
		95.0511	0.8086			145.378	0.85472			125.969	0.89563
		95.2442	0.80922			145.67	0.85525			126.247	0.89601
		95.4374	0.80982			145.962	0.85578			126.526	0.89639
		95.6306	0.81043			146.254	0.85631			126.6	0.89649
		95.8238	0.81104			146.546	0.85683			126.804	0.89676
		96.017	0.81164			146.838	0.85735			127.082	0.89714
		96.2102	0.81224			147.13	0.85787			127.36	0.89751
		96.4034	0.81285			147.422	0.85839			127.638	0.89788
		96.5966	0.81345			147.714	0.85891			127.916	0.89825
		96.7898	0.81404			148.005	0.85942			128.194	0.89862
		96.983	0.81464			148.297	0.85994			128.472	0.89898
		97.1762	0.81524			148.589	0.86045			128.75	0.89934
		97.3694	0.81583			148.881	0.86096			129.028	0.8997
		97.5626	0.81642			149.173	0.86146			129.306	0.90006
		97.7558	0.81701			149.465	0.86197			129.584	0.90041
		97.9489	0.8176			149.757	0.86247			129.862	0.90077
		98.1421	0.81819			150.049	0.86297			130.141	0.90112
		98.3353	0.81878			150.341	0.86346			130.419	0.90146
		98.5285	0.81936			150.632	0.86396			130.697	0.90181
		98.6	0.81958			150.924	0.86445			130.975	0.90215
		98.7217	0.81994			151.216	0.86495			131.253	0.9025
		98.9149	0.82053			151.508	0.86544			131.531	0.90284
		99.1081	0.82111			151.8	0.86592			131.809	0.90318
		99.3013	0.82169			152.092	0.86641			132.087	0.90351
		99.4	0.82198			152.384	0.86689			132.365	0.90385
		99.4945	0.82226			152.676	0.86737			132.643	0.90418
		99.6877	0.82284			152.968	0.86785			132.921	0.90451
		99.8809	0.82341			153.259	0.86833			133.199	0.90483
		100.074	0.82399			153.551	0.86881			133.477	0.90516
		100.267	0.82456			153.843	0.86928			133.756	0.90548
		100.46	0.82513			154.135	0.86975			134.034	0.90581
		100.6	0.82554			154.2	0.86986			134.312	0.90613
		100.654	0.8257			154.427	0.87022			134.4	0.90623
		100.847	0.82627			154.719	0.87069			134.59	0.90644
		101.04	0.82683			155.011	0.87116			134.8	0.90668
		101.233	0.8274			155.303	0.87162			134.868	0.90676
		101.426	0.82796			155.595	0.87209			135.146	0.90707
		101.62	0.82852			155.886	0.87255			135.424	0.90739
		101.813	0.82908			156.178	0.87301			135.702	0.9077
		102.006	0.82964			156.47	0.87346			135.98	0.90801
		102.199	0.8302			156.762	0.87392			136.258	0.90831
		102.392	0.83075			157.054	0.87437			136.536	0.90862
		102.586	0.83131			157.346	0.87482			136.8	0.9089
		102.779	0.83186			157.638	0.87527			136.814	0.90892
		102.972	0.83241			157.93	0.87572			137.092	0.90922
		103.165	0.83296			158.222	0.87616			137.371	0.90952
		103.358	0.83351			158.514	0.87661			137.649	0.90982
		103.552	0.83406			158.805	0.87705			137.927	0.91011
		103.745	0.83461			159.097	0.87749			138.205	0.91041
		103.938	0.83515			159.389	0.87793			138.483	0.9107
		104.131	0.8357			159.681	0.87837			138.761	0.91099
		104.324	0.83624			159.973	0.8788			139.039	0.91128
		104.518	0.83678			160.265	0.87923			139.317	0.91157
		104.711	0.83732			160.557	0.87967			139.595	0.91185
		104.904	0.83786			160.849	0.8801			139.873	0.91213
		105.097	0.83839			161	0.88032			140.151	0.91242
		105.29	0.83893			161.141	0.88052			140.429	0.91269
		105.483	0.83946			161.432	0.88095			140.708	0.91297
		105.677	0.84			161.724	0.88137			140.986	0.91325
		105.87	0.84053			162.016	0.8818			141.264	0.91352
		106	0.84088			162.308	0.88222			141.542	0.9138
		106.063	0.84106			162.6	0.88264			141.82	0.91407
		106.256	0.84159			162.892	0.88305			142.098	0.91434
		106.449	0.84211			163.184	0.88347			142.376	0.91461
		106.643	0.84264			163.476	0.88388			142.4	0.91463
		106.836	0.84316			163.6	0.88406			142.654	0.91487
		107.029	0.84369			163.768	0.8843			142.932	0.91514
		107.222	0.84421			164.059	0.88471			143.21	0.9154
		107.415	0.84473			164.351	0.88512			143.488	0.91566
		107.609	0.84525			164.643	0.88552			143.766	0.91592
		107.802	0.84577			164.935	0.88593			144.044	0.91618
		107.995	0.84628			165.227	0.88633			144.323	0.91644
		108	0.8463			165.519	0.88674			144.601	0.91669
		108.188	0.8468			165.811	0.88714			144.879	0.91695
		108.381	0.84731			166.103	0.88754			145.157	0.9172
		108.575	0.84783			166.2	0.88767			145.435	0.91745
		108.768	0.84834			166.395	0.88793			145.713	0.9177
		108.961	0.84885			166.686	0.88833			145.991	0.91795
		109.154	0.84936			166.978	0.88872			146.269	0.91819
		109.347	0.84987			167.27	0.88912			146.547	0.91844
		109.541	0.85037			167.562	0.88951			146.6	0.91849
		109.734	0.85088			167.854	0.8899			146.825	0.91868
		109.927	0.85138			168.146	0.89029			147.103	0.91892
		110.12	0.85188			168.438	0.89067			147.381	0.91916
		110.313	0.85239			168.73	0.89106			147.659	0.9194
		110.507	0.85289			169.022	0.89144			147.938	0.91964
		110.7	0.85338			169.314	0.89182			148.216	0.91988
		110.893	0.85388			169.605	0.8922			148.494	0.92011
		111	0.85416			169.8	0.89245			148.772	0.92034
		111.086	0.85438			169.897	0.89258			149.05	0.92058
		111.279	0.85487			170.189	0.89296			149.328	0.92081
		111.4	0.85518			170.481	0.89333			149.606	0.92104
		111.472	0.85537			170.773	0.89371			149.884	0.92126
		111.666	0.85586			171.065	0.89408			150.162	0.92149
		111.859	0.85635			171.357	0.89445			150.44	0.92171
		112.052	0.85684			171.649	0.89482			150.718	0.92194
		112.245	0.85733			171.941	0.89519			150.996	0.92216
		112.438	0.85782			172	0.89526			151.274	0.92238
		112.6	0.85823			172.232	0.89555			151.553	0.9226
		112.632	0.85831			172.524	0.89592			151.831	0.92282
		112.825	0.85879			172.816	0.89628			152.109	0.92303
		113.018	0.85927			173.108	0.89664			152.387	0.92325
		113.211	0.85976			173.4	0.897			152.665	0.92346
		113.404	0.86024			173.692	0.89736			152.943	0.92368
		113.598	0.86072			173.984	0.89772			153.221	0.92389
		113.791	0.8612			174.276	0.89807			153.499	0.9241
		113.984	0.86168			174.568	0.89843			153.777	0.92431
		114.177	0.86215			174.859	0.89878			154.055	0.92451
		114.37	0.86263			175.151	0.89913			154.2	0.92462
		114.564	0.8631			175.443	0.89948			154.333	0.92472
		114.757	0.86358			175.735	0.89983			154.611	0.92493
		114.95	0.86405			176.027	0.90018			154.889	0.92513
		115.143	0.86452			176.319	0.90053			155.168	0.92533
		115.336	0.86499			176.611	0.90087			155.446	0.92553
		115.53	0.86546			176.903	0.90121			155.724	0.92573
		115.723	0.86592			177.195	0.90156			156.002	0.92593
		115.916	0.86639			177.486	0.9019			156.28	0.92613
		116.109	0.86686			177.778	0.90223			156.558	0.92633
		116.302	0.86732			178.07	0.90257			156.836	0.92652
		116.496	0.86778			178.362	0.90291			157.114	0.92672
		116.689	0.86824			178.654	0.90324			157.392	0.92691
		116.882	0.8687			178.946	0.90358			157.67	0.9271
		117.075	0.86916			179.238	0.90391			157.948	0.92729
		117.268	0.86962			179.53	0.90424			158.226	0.92748
		117.461	0.87008			179.822	0.90457			158.505	0.92767
		117.6	0.8704			180.114	0.9049			158.783	0.92786
		117.655	0.87053			180.405	0.90522			158.8	0.92787
		117.848	0.87099			180.697	0.90555			159.061	0.92804
		118.041	0.87144			180.989	0.90587			159.339	0.92823
		118.234	0.87189			181.281	0.9062			159.617	0.92841
		118.427	0.87234			181.573	0.90652			159.895	0.92859
		118.621	0.87279			181.865	0.90684			160.173	0.92878
		118.814	0.87324			182.157	0.90716			160.451	0.92896
		119.007	0.87369			182.449	0.90747			160.729	0.92914
		119.2	0.87414			182.741	0.90779			161.007	0.92931
		119.393	0.87458			183.032	0.9081			161.285	0.92949
		119.587	0.87503			183.324	0.90842			161.563	0.92967
		119.78	0.87547			183.616	0.90873			161.841	0.92984
		119.973	0.87591			183.908	0.90904			162.12	0.93002
		120.166	0.87635			184.2	0.90935			162.398	0.93019
		120.359	0.87679			184.492	0.90966			162.676	0.93036
		120.553	0.87723			184.784	0.90997			162.954	0.93053
		120.746	0.87767			185.076	0.91027			163.2	0.93068
		120.939	0.8781			185.368	0.91058			163.232	0.9307
		121.132	0.87854			185.659	0.91088			163.51	0.93087
		121.325	0.87897			185.951	0.91118			163.788	0.93104
		121.519	0.87941			186.243	0.91148			164.066	0.93121
		121.712	0.87984			186.535	0.91178			164.344	0.93137
		121.905	0.88027			186.827	0.91208			164.622	0.93154
		122.098	0.8807			187.119	0.91238			164.9	0.9317
		122.291	0.88113			187.411	0.91268			165.178	0.93186
		122.484	0.88156			187.703	0.91297			165.456	0.93202
		122.6	0.88181			187.995	0.91326			165.6	0.93211
		122.678	0.88198			188.286	0.91356			165.735	0.93218
		122.871	0.88241			188.578	0.91385			166.013	0.93234
		123.064	0.88283			188.87	0.91414			166.291	0.9325
		123.257	0.88326			189.162	0.91443			166.569	0.93266
		123.45	0.88368			189.4	0.91466			166.847	0.93282
		123.644	0.8841			189.454	0.91471			167.125	0.93297
		123.837	0.88452			189.746	0.915			167.403	0.93313
		124.03	0.88494			190.038	0.91529			167.681	0.93328
		124.223	0.88536			190.2	0.91544			167.959	0.93344
		124.416	0.88578			190.33	0.91557			168.237	0.93359
		124.61	0.88619			190.622	0.91585			168.515	0.93374
		124.803	0.88661			190.914	0.91614			168.793	0.93389
		124.996	0.88702			191.205	0.91642			169.071	0.93404
		125	0.88703			191.497	0.9167			169.35	0.93419
		125.189	0.88743			191.789	0.91698			169.628	0.93434
		125.382	0.88784			192.081	0.91725			169.906	0.93448
		125.576	0.88826			192.373	0.91753			170.184	0.93463
		125.6	0.88831			192.665	0.9178			170.462	0.93477
		125.769	0.88867			192.957	0.91808			170.74	0.93492
		125.962	0.88907			193.249	0.91835			171	0.93505
		126.155	0.88948			193.541	0.91862			171.018	0.93506
		126.348	0.88989			193.832	0.91889			171.296	0.9352
		126.542	0.89029			194.124	0.91916			171.4	0.93526
		126.735	0.8907			194.416	0.91943			171.574	0.93534
		126.928	0.8911			194.708	0.9197			171.852	0.93548
		127.121	0.89151			195	0.91996			172.13	0.93562
		127.314	0.89191			195.292	0.92023			172.2	0.93566
		127.508	0.89231			195.584	0.92049			172.408	0.93576
		127.701	0.89271			195.876	0.92076			172.686	0.9359
		127.894	0.89311			196.168	0.92102			172.965	0.93604
		128.087	0.8935			196.459	0.92128			173.243	0.93617
		128.28	0.8939			196.751	0.92154			173.4	0.93625
		128.473	0.8943			197.043	0.9218			173.521	0.93631
		128.667	0.89469			197.335	0.92206			173.799	0.93645
		128.86	0.89508			197.627	0.92231			174.077	0.93658
		129.053	0.89548			197.919	0.92257			174.355	0.93671
		129.246	0.89587			198.211	0.92282			174.633	0.93684
		129.4	0.89618			198.503	0.92308			174.911	0.93698
		129.439	0.89626			198.795	0.92333			175.189	0.93711
		129.6	0.89658			199	0.92351			175.467	0.93724
		129.633	0.89665			199.086	0.92358			175.745	0.93737
		129.826	0.89704			199.378	0.92383			176.023	0.93749
		130	0.89739			199.67	0.92408			176.302	0.93762
		130.019	0.89742			199.962	0.92433			176.58	0.93775
		130.212	0.89781			200.254	0.92458			176.858	0.93787
		130.405	0.8982			200.546	0.92482			177.136	0.938
		130.599	0.89858			200.838	0.92507			177.414	0.93812
		130.792	0.89896			201.13	0.92531			177.692	0.93825
		130.985	0.89935			201.422	0.92555			177.97	0.93837
		131.178	0.89973			201.714	0.9258			178.248	0.93849
		131.371	0.90011			202.005	0.92604			178.526	0.93861
		131.565	0.90049			202.297	0.92628			178.804	0.93873
		131.758	0.90087			202.589	0.92652			179.082	0.93885
		131.951	0.90125			202.881	0.92676			179.36	0.93897
		132.144	0.90162			203.173	0.92699			179.638	0.93909
		132.337	0.902			203.465	0.92723			179.917	0.93921
		132.531	0.90238			203.757	0.92747			180.195	0.93933
		132.724	0.90275			204.049	0.9277			180.473	0.93944
		132.917	0.90312			204.341	0.92793			180.751	0.93956
		133.11	0.9035			204.632	0.92817			180.8	0.93958
		133.303	0.90387			204.924	0.9284			181.029	0.93967
		133.4	0.90405			205.216	0.92863			181.307	0.93979
		133.496	0.90424			205.508	0.92886			181.585	0.9399
		133.69	0.90461			205.8	0.92909			181.863	0.94002
		133.883	0.90498			206	0.92924			182.141	0.94013
		134.076	0.90534			206.092	0.92932			182.419	0.94024
		134.2	0.90558			206.2	0.9294			182.697	0.94035
		134.269	0.90571			206.384	0.92954			182.975	0.94046
		134.462	0.90608			206.676	0.92977			183.253	0.94057
		134.656	0.90644			206.968	0.92999			183.532	0.94068
		134.849	0.9068			207.259	0.93022			183.81	0.94079
		135.042	0.90717			207.551	0.93044			184.088	0.94089
		135.235	0.90753			207.843	0.93066			184.366	0.941
		135.428	0.90789			208.135	0.93089			184.644	0.94111
		135.622	0.90825			208.427	0.93111			184.922	0.94121
		135.815	0.90861			208.719	0.93133			185.2	0.94132
		136.008	0.90897			209.011	0.93154			185.478	0.94142
		136.201	0.90933			209.303	0.93176			185.756	0.94153
		136.394	0.90968			209.595	0.93198			186.034	0.94163
		136.588	0.91004			209.886	0.9322			186.312	0.94173
		136.781	0.91039			210.178	0.93241			186.59	0.94183
		136.974	0.91075			210.2	0.93243			186.868	0.94193
		137.167	0.9111			210.47	0.93262			187.147	0.94203
		137.36	0.91145			210.762	0.93284			187.425	0.94213
		137.554	0.9118			211.054	0.93305			187.703	0.94223
		137.747	0.91216			211.346	0.93326			187.981	0.94233
		137.94	0.9125			211.638	0.93347			188.259	0.94243
		138.133	0.91285			211.93	0.93368			188.537	0.94253
		138.326	0.9132			212.222	0.93389			188.815	0.94263
		138.52	0.91355			212.514	0.9341			189.093	0.94272
		138.713	0.91389			212.805	0.93431			189.371	0.94282
		138.906	0.91424			213.097	0.93451			189.649	0.94291
		139.099	0.91458			213.389	0.93472			189.8	0.94296
		139.292	0.91493			213.681	0.93493			189.927	0.94301
		139.4	0.91512			213.973	0.93513			190.205	0.9431
		139.485	0.91527			214.265	0.93533			190.4	0.94317
		139.679	0.91561			214.557	0.93554			190.483	0.9432
		139.872	0.91595			214.6	0.93557			190.762	0.94329
		140.065	0.91629			214.849	0.93574			191.04	0.94338
		140.258	0.91663			215.141	0.93594			191.318	0.94347
		140.451	0.91697			215.432	0.93614			191.596	0.94356
		140.645	0.91731			215.724	0.93634			191.874	0.94365
		140.838	0.91764			216.016	0.93654			192.152	0.94374
		141.031	0.91798			216.308	0.93673			192.43	0.94383
		141.2	0.91827			216.6	0.93693			192.708	0.94392
		141.224	0.91831			216.892	0.93713			192.986	0.94401
		141.417	0.91865			217.184	0.93732			193.264	0.9441
		141.611	0.91898			217.476	0.93751			193.542	0.94419
		141.804	0.91931			217.768	0.93771			193.82	0.94427
		141.997	0.91965			218.059	0.9379			194.099	0.94436
		142.19	0.91998			218.351	0.93809			194.377	0.94445
		142.2	0.91999			218.643	0.93828			194.655	0.94453
		142.383	0.92031			218.935	0.93847			194.933	0.94462
		142.577	0.92064			219.227	0.93866			195.211	0.9447
		142.77	0.92096			219.519	0.93885			195.489	0.94478
		142.963	0.92129			219.811	0.93904			195.767	0.94487
		143.156	0.92162			220.103	0.93923			196.045	0.94495
		143.349	0.92194			220.395	0.93941			196.323	0.94503
		143.543	0.92227			220.686	0.9396			196.6	0.94511
		143.736	0.92259			220.978	0.93979			196.601	0.94511
		143.929	0.92292			221.27	0.93997			196.879	0.9452
		144.122	0.92324			221.562	0.94015			197	0.94523
		144.315	0.92356			221.854	0.94034			197.157	0.94528
		144.509	0.92388			222.146	0.94052			197.435	0.94536
		144.702	0.9242			222.438	0.9407			197.714	0.94544
		144.895	0.92452			222.73	0.94088			197.992	0.94552
		145.088	0.92484			223.022	0.94106			198.27	0.94559
		145.281	0.92516			223.314	0.94124			198.4	0.94563
		145.474	0.92547			223.605	0.94142			198.548	0.94567
		145.668	0.92579			223.897	0.94159			198.826	0.94575
		145.861	0.9261			224.189	0.94177			199.104	0.94583
		146.054	0.92642			224.481	0.94195			199.382	0.9459
		146.247	0.92673			224.773	0.94212			199.66	0.94598
		146.44	0.92704			225.065	0.9423			199.938	0.94606
		146.634	0.92736			225.357	0.94247			200.216	0.94613
		146.827	0.92767			225.649	0.94264			200.494	0.94621
		147.02	0.92798			225.941	0.94282			200.772	0.94628
		147.213	0.92829			226.232	0.94299			201.05	0.94636
		147.4	0.92859			226.524	0.94316			201.329	0.94643
		147.406	0.9286			226.816	0.94333			201.607	0.9465
		147.6	0.9289			227	0.94344			201.885	0.94658
		147.793	0.92921			227.108	0.9435			202.163	0.94665
		147.986	0.92952			227.4	0.94367			202.441	0.94672
		148.179	0.92982			227.692	0.94384			202.719	0.94679
		148.372	0.93013			227.984	0.94401			202.997	0.94686
		148.566	0.93043			228.276	0.94417			203	0.94686
		148.759	0.93074			228.568	0.94434			203.275	0.94693
		148.952	0.93104			228.859	0.9445			203.553	0.947
		149.145	0.93134			229.151	0.94467			203.831	0.94707
		149.338	0.93164			229.443	0.94483			204.109	0.94714
		149.532	0.93194			229.735	0.945			204.387	0.94721
		149.6	0.93205			230.027	0.94516			204.665	0.94728
		149.725	0.93224			230.2	0.94526			204.944	0.94735
		149.8	0.93236			230.319	0.94532			205.222	0.94742
		149.918	0.93254			230.611	0.94548			205.5	0.94748
		150	0.93267			230.903	0.94565			205.778	0.94755
		150.111	0.93284			231.195	0.94581			206.056	0.94762
		150.304	0.93314			231.486	0.94597			206.334	0.94768
		150.498	0.93343			231.778	0.94612			206.612	0.94775
		150.691	0.93373			232.07	0.94628			206.89	0.94781
		150.884	0.93403			232.362	0.94644			207	0.94784
		151.077	0.93432			232.654	0.9466			207.168	0.94788
		151.27	0.93461			232.8	0.94668			207.446	0.94794
		151.463	0.93491			232.946	0.94675			207.724	0.94801
		151.657	0.9352			233.238	0.94691			208.002	0.94807
		151.85	0.93549			233.53	0.94707			208.28	0.94813
		152.043	0.93578			233.822	0.94722			208.559	0.9482
		152.236	0.93607			234.114	0.94737			208.837	0.94826
		152.429	0.93636			234.405	0.94753			209.115	0.94832
		152.623	0.93665			234.697	0.94768			209.393	0.94838
		152.816	0.93694			234.989	0.94783			209.671	0.94844
		153.009	0.93722			235.281	0.94798			209.949	0.94851
		153.202	0.93751			235.573	0.94813			210.227	0.94857
		153.395	0.9378			235.865	0.94828			210.505	0.94863
		153.589	0.93808			236.157	0.94843			210.783	0.94869
		153.782	0.93837			236.449	0.94858			211.061	0.94875
		153.975	0.93865			236.741	0.94873			211.339	0.94881
		154.168	0.93893			237.032	0.94888			211.617	0.94886
		154.361	0.93921			237.324	0.94903			211.895	0.94892
		154.555	0.9395			237.616	0.94917			212.174	0.94898
		154.748	0.93978			237.908	0.94932			212.452	0.94904
		154.941	0.94006			238.2	0.94946			212.73	0.9491
		155.134	0.94034			238.492	0.94961			213.008	0.94915
		155.327	0.94061			238.784	0.94975			213.286	0.94921
		155.4	0.94072			239.076	0.9499			213.564	0.94927
		155.521	0.94089			239.368	0.95004			213.8	0.94931
		155.714	0.94117			239.659	0.95018			213.842	0.94932
		155.907	0.94145			239.951	0.95032			214.12	0.94938
		156.1	0.94172			240.243	0.95046			214.398	0.94943
		156.293	0.942			240.535	0.9506			214.676	0.94949
		156.486	0.94227			240.827	0.95074			214.954	0.94954
		156.68	0.94254			241.119	0.95088			215.232	0.9496
		156.873	0.94282			241.411	0.95102			215.511	0.94965
		157.066	0.94309			241.703	0.95116			215.789	0.9497
		157.259	0.94336			241.995	0.9513			216.067	0.94976
		157.452	0.94363			242.286	0.95144			216.345	0.94981
		157.646	0.9439			242.578	0.95157			216.623	0.94986
		157.839	0.94417			242.87	0.95171			216.901	0.94992
		158.032	0.94444			243.162	0.95185			217.179	0.94997
		158.225	0.94471			243.2	0.95186			217.457	0.95002
		158.418	0.94498			243.454	0.95198			217.735	0.95007
		158.612	0.94524			243.746	0.95211			218.013	0.95012
		158.805	0.94551			244	0.95223			218.291	0.95017
		158.998	0.94578			244.038	0.95225			218.569	0.95022
		159.191	0.94604			244.33	0.95238			218.6	0.95023
		159.384	0.9463			244.4	0.95241			218.847	0.95027
		159.4	0.94633			244.622	0.95251			219.126	0.95032
		159.578	0.94657			244.914	0.95265			219.404	0.95037
		159.771	0.94683			245.205	0.95278			219.682	0.95042
		159.964	0.94709			245.497	0.95291			219.96	0.95047
		160.157	0.94735			245.789	0.95304			220.238	0.95052
		160.35	0.94762			246.081	0.95317			220.516	0.95057
		160.544	0.94788			246.373	0.9533			220.794	0.95062
		160.6	0.94795			246.665	0.95343			221.072	0.95067
		160.737	0.94814			246.957	0.95356			221.35	0.95071
		160.93	0.94839			247.249	0.95369			221.628	0.95076
		161.123	0.94865			247.541	0.95381			221.906	0.95081
		161.316	0.94891			247.6	0.95384			222.184	0.95085
		161.51	0.94917			247.832	0.95394			222.462	0.9509
		161.703	0.94942			248.124	0.95407			222.741	0.95095
		161.896	0.94968			248.416	0.95419			223.019	0.95099
		162.089	0.94993			248.708	0.95432			223.297	0.95104
		162.282	0.95019			249	0.95444			223.575	0.95108
		162.475	0.95044			249.292	0.95457			223.853	0.95113
		162.669	0.9507			249.584	0.95469			224.131	0.95117
		162.862	0.95095			249.876	0.95481			224.409	0.95122
		163.055	0.9512			250.168	0.95494			224.687	0.95126
		163.248	0.95145			250.459	0.95506			224.965	0.95131
		163.441	0.9517			250.751	0.95518			225	0.95131
		168.6	0.95816			251.043	0.9553			225.243	0.95135
		177.4	0.96823			251.335	0.95542			225.521	0.95139
		177.6	0.96844			251.627	0.95554			240.8	0.95341
		181.6	0.97264			260.4	0.95894			249	0.95425
		185	0.97604			282.2	0.96578			261.8	0.95528
		190.2	0.98095			288	0.96728			271.6	0.9559
		193	0.98346			292.2	0.96828			277.8	0.95623

## Sheet: Fig.2c
Fig. 2c
Cumulative fraction of RNA bound to Hfq for ChiX competitor
H+CX		H+CX fit		H-DA vs CX		H-DA vs CX fit		H-CX vs CX		H-CX vs CX fit
Time (s)	Fraction bound	Time (s)	Fit	Time (s)	Fraction bound	Time (s)	Fit	Time (s)	Fraction bound	Time (s)	Fit
0	0.00806	0	0.14897	0	0.00649	0	-0.01804	0	0.00662	0	0.03314
0	0.01613	0.18338	0.29191	0	0.01299	0.2	0.0104	0	0.01325	0.2	0.04212
0	0.02419	0.2	0.29323	0.2	0.01948	0.20761	0.01146	0	0.01987	0.23043	0.04347
0	0.03226	0.36677	0.30626	0.2	0.02597	0.4	0.03786	0.2	0.02649	0.4	0.05098
0	0.04032	0.4	0.30881	0.4	0.03247	0.41522	0.03991	0.2	0.03311	0.46086	0.05365
0	0.04839	0.55015	0.32015	0.4	0.03896	0.6	0.06438	0.4	0.03974	0.6	0.05973
0	0.05645	0.6	0.32386	0.6	0.04545	0.62282	0.06735	0.4	0.04636	0.69129	0.06369
0	0.06452	0.73353	0.33361	0.6	0.05195	0.8	0.08999	0.4	0.05298	0.8	0.06837
0	0.07258	0.8	0.33838	0.6	0.05844	0.83043	0.09381	0.6	0.0596	0.92172	0.07358
0	0.08065	0.91692	0.34665	0.8	0.06494	1	0.11472	0.6	0.06623	1.15215	0.08334
0	0.08871	1	0.35242	0.8	0.07143	1.03804	0.11932	0.6	0.07285	1.2	0.08535
0	0.09677	1.1003	0.35927	0.8	0.07792	1.2	0.1386	0.6	0.07947	1.38258	0.09296
0	0.10484	1.2	0.36597	0.8	0.08442	1.24565	0.14394	0.8	0.08609	1.4	0.09368
0	0.1129	1.28368	0.37151	0.8	0.09091	1.4	0.16167	0.8	0.09272	1.61301	0.10244
0	0.12097	1.46707	0.38336	0.8	0.0974	1.45325	0.16767	1.2	0.09934	1.8	0.11003
0	0.12903	1.6	0.39172	1	0.1039	1.6	0.18394	1.2	0.10596	1.84344	0.11179
0	0.1371	1.65045	0.39485	1	0.11039	1.66086	0.19057	1.2	0.11258	2.07387	0.121
0	0.14516	1.83383	0.40599	1	0.11688	1.8	0.20546	1.2	0.11921	2.3043	0.13009
0	0.15323	2	0.41579	1	0.12338	1.86847	0.21266	1.4	0.12583	2.4	0.13383
0	0.16129	2.01722	0.41679	1	0.12987	2	0.22624	1.8	0.13245	2.53473	0.13905
0	0.16935	2.2	0.42722	1	0.13636	2.07608	0.23396	2.4	0.13907	2.76517	0.14789
0	0.17742	2.2006	0.42726	1	0.14286	2.2	0.24632	2.4	0.1457	2.8	0.14921
0	0.18548	2.38398	0.43741	1	0.14935	2.28368	0.25451	2.4	0.15232	2.9956	0.1566
0	0.19355	2.56737	0.44727	1.2	0.15584	2.49129	0.27434	2.8	0.15894	3	0.15676
0	0.20161	2.75075	0.45683	1.2	0.16234	2.6	0.28444	2.8	0.16556	3.2	0.16422
0	0.20968	2.8	0.45935	1.2	0.16883	2.6989	0.29347	3	0.17219	3.22603	0.16519
0	0.21774	2.93413	0.4661	1.4	0.17532	2.8	0.30254	3.2	0.17881	3.4	0.17159
0	0.22581	3	0.46937	1.4	0.18182	2.90651	0.31192	3.2	0.18543	3.45646	0.17366
0	0.23387	3.11752	0.47511	1.4	0.18831	3	0.32002	3.4	0.19205	3.68689	0.18201
0	0.24194	3.3009	0.48385	1.6	0.19481	3.11411	0.32973	4.4	0.19868	3.91732	0.19024
0	0.25	3.4	0.48847	1.6	0.2013	3.2	0.33691	5	0.2053	4.14775	0.19836
0	0.25806	3.48428	0.49234	1.8	0.20779	3.32172	0.34691	5.2	0.21192	4.37818	0.20637
0	0.26613	3.66767	0.50058	2	0.21429	3.4	0.35323	5.2	0.21854	4.4	0.20712
0	0.27419	3.8	0.50639	2.2	0.22078	3.52933	0.36349	5.6	0.22517	4.60861	0.21427
0	0.28226	3.85105	0.50859	2.2	0.22727	3.6	0.369	6	0.23179	4.83904	0.22206
0	0.29032	4.03443	0.51637	2.2	0.23377	3.73694	0.37949	6.2	0.23841	5	0.22743
0.2	0.29839	4.2	0.52321	2.2	0.24026	3.8	0.38423	6.2	0.24503	5.06947	0.22974
0.4	0.30645	4.21782	0.52393	2.2	0.24675	3.94454	0.39493	6.4	0.25166	5.2	0.23404
0.6	0.31452	4.4	0.53124	2.6	0.25325	4	0.39896	6.6	0.25828	5.2999	0.23731
0.6	0.32258	4.4012	0.53128	2.6	0.25974	4.15215	0.40983	6.8	0.2649	5.53033	0.24478
0.8	0.33065	4.58458	0.53843	2.8	0.26623	4.2	0.41319	7.4	0.27152	5.6	0.24702
0.8	0.33871	4.6	0.53902	2.8	0.27273	4.35976	0.42421	7.4	0.27815	5.76076	0.25214
0.8	0.34677	4.76797	0.54538	2.8	0.27922	4.4	0.42694	7.6	0.28477	5.99119	0.25941
1	0.35484	4.8	0.54657	3	0.28571	4.56737	0.43809	7.8	0.29139	6	0.25969
1	0.3629	4.95135	0.55214	3	0.29221	4.6	0.44023	8.2	0.29801	6.2	0.26591
1.2	0.37097	5.13473	0.55871	3.2	0.2987	4.77497	0.45149	8.4	0.30464	6.22162	0.26657
1.2	0.37903	5.2	0.56101	3.2	0.30519	4.98258	0.46443	8.4	0.31126	6.4	0.27205
1.2	0.3871	5.31812	0.56511	3.4	0.31169	5	0.4655	8.8	0.31788	6.45205	0.27364
1.2	0.39516	5.4	0.56791	3.4	0.31818	5.19019	0.47692	8.8	0.3245	6.6	0.27813
1.6	0.40323	5.5015	0.57134	3.4	0.32468	5.2	0.4775	9	0.33113	6.68248	0.28061
2	0.41129	5.6	0.57461	3.6	0.33117	5.3978	0.48898	9.2	0.33775	6.8	0.28413
2.2	0.41935	5.68488	0.5774	3.6	0.33766	5.4	0.4891	9.6	0.34437	6.91291	0.28749
2.8	0.42742	5.8	0.58112	3.6	0.34416	5.6	0.50032	9.6	0.35099	7.14334	0.29427
2.8	0.43548	5.86827	0.5833	3.6	0.35065	5.60541	0.50062	9.8	0.35762	7.37377	0.30095
3	0.44355	6	0.58744	3.8	0.35714	5.8	0.51117	10.4	0.36424	7.4	0.30171
3.4	0.45161	6.05165	0.58905	3.8	0.36364	5.81301	0.51187	10.6	0.37086	7.6	0.30743
3.4	0.45968	6.2	0.59359	3.8	0.37013	6	0.52166	10.6	0.37748	7.6042	0.30755
3.4	0.46774	6.23504	0.59465	3.8	0.37662	6.02062	0.52272	10.8	0.38411	7.8	0.31308
3.8	0.47581	6.41842	0.60011	4	0.38312	6.2	0.53181	11.2	0.39073	7.83463	0.31406
3.8	0.48387	6.6	0.60537	4	0.38961	6.22823	0.53321	11.4	0.39735	8.06507	0.32048
4.2	0.49194	6.6018	0.60542	4	0.3961	6.4	0.54162	11.6	0.40397	8.2	0.32419
4.2	0.5	6.78519	0.61061	4	0.4026	6.43584	0.54334	12	0.4106	8.2955	0.32681
4.4	0.50806	6.8	0.61102	4.2	0.40909	6.6	0.5511	12.2	0.41722	8.4	0.32965
4.6	0.51613	6.96857	0.61566	4.2	0.41558	6.64344	0.55312	12.4	0.42384	8.52593	0.33305
4.8	0.52419	7.15195	0.62059	4.4	0.42208	6.85105	0.56257	12.6	0.43046	8.75636	0.33921
4.8	0.53226	7.33534	0.6254	4.4	0.42857	7.05866	0.5717	13.4	0.43709	8.8	0.34037
4.8	0.54032	7.51872	0.63009	4.4	0.43506	7.2	0.57774	13.6	0.44371	8.98679	0.34529
5.2	0.54839	7.7021	0.63467	4.4	0.44156	7.26627	0.58053	14	0.45033	9	0.34564
5.2	0.55645	7.88549	0.63915	4.4	0.44805	7.47387	0.58905	14	0.45695	9.2	0.35084
5.2	0.56452	8.06887	0.64351	4.6	0.45455	7.68148	0.59729	14.6	0.46358	9.21722	0.35129
5.4	0.57258	8.2	0.64657	5	0.46104	7.8	0.60187	14.6	0.4702	9.44765	0.3572
5.6	0.58065	8.25225	0.64778	5.2	0.46753	7.88909	0.60525	15	0.47682	9.6	0.36107
5.8	0.58871	8.4	0.65114	5.2	0.47403	8	0.6094	15	0.48344	9.67808	0.36304
5.8	0.59677	8.43564	0.65194	5.2	0.48052	8.0967	0.61295	15.2	0.49007	9.8	0.3661
5.8	0.60484	8.6	0.65559	5.2	0.48701	8.2	0.61668	15.6	0.49669	9.90851	0.3688
6	0.6129	8.61902	0.65601	5.4	0.49351	8.3043	0.62039	15.8	0.50331	10.1389	0.37448
6	0.62097	8.8024	0.65999	5.4	0.5	8.51191	0.62758	16.2	0.50993	10.3694	0.38008
6.2	0.62903	8.98579	0.66388	5.4	0.50649	8.6	0.63056	16.8	0.51656	10.4	0.38082
6.6	0.6371	9.16917	0.66768	5.6	0.51299	8.71952	0.63453	16.8	0.52318	10.5998	0.38561
6.8	0.64516	9.35255	0.6714	5.6	0.51948	8.92713	0.64126	17.2	0.5298	10.6	0.38562
8.2	0.65323	9.4	0.67235	5.8	0.52597	9.13473	0.64776	17.2	0.53642	10.8	0.39036
8.4	0.66129	9.53594	0.67504	5.8	0.53247	9.2	0.64976	17.8	0.54305	10.8302	0.39107
8.6	0.66935	9.71932	0.6786	6	0.53896	9.34234	0.65405	18.2	0.54967	11.0607	0.39645
9.4	0.67742	9.8	0.68015	6	0.54545	9.54995	0.66014	18.2	0.55629	11.2	0.39967
9.8	0.68548	9.9027	0.68209	6.2	0.55195	9.6	0.66157	18.8	0.56291	11.2911	0.40176
9.8	0.69355	10.0861	0.6855	6.2	0.55844	9.75756	0.66602	19.4	0.56954	11.4	0.40425
10.6	0.70161	10.2695	0.68884	6.4	0.56494	9.96517	0.67172	19.6	0.57616	11.5215	0.407
11	0.70968	10.4528	0.69212	6.4	0.57143	10.1728	0.67723	20	0.58278	11.6	0.40877
11.4	0.71774	10.6	0.6947	6.4	0.57792	10.3804	0.68256	20.6	0.5894	11.752	0.41218
11.4	0.72581	10.6362	0.69532	6.6	0.58442	10.4	0.68306	21.2	0.59603	11.9824	0.41728
12	0.73387	10.8196	0.69847	6.6	0.59091	10.588	0.68773	21.8	0.60265	12	0.41767
12	0.74194	11	0.7015	6.6	0.5974	10.7956	0.69273	22.2	0.60927	12.2	0.42204
12.4	0.75	11.003	0.70155	7.2	0.6039	11	0.69749	22.8	0.61589	12.2128	0.42232
14	0.75806	11.1864	0.70457	7.8	0.61039	11.0032	0.69757	22.8	0.62252	12.4	0.42636
14.4	0.76613	11.3698	0.70753	7.8	0.61688	11.2	0.70201	23	0.62914	12.4432	0.42729
15	0.77419	11.4	0.70801	8	0.62338	11.2108	0.70225	23.8	0.63576	12.6	0.43063
17.4	0.78226	11.5532	0.71043	8	0.62987	11.4184	0.70679	26.8	0.64238	12.6737	0.43219
18.2	0.79032	11.7365	0.71328	8	0.63636	11.626	0.71119	28.8	0.64901	12.9041	0.43703
20.8	0.79839	11.9199	0.71608	8.2	0.64286	11.8336	0.71545	29.2	0.65563	13.1345	0.44181
24	0.80645	12	0.71728	8.6	0.64935	12.0412	0.71958	29.4	0.66225	13.365	0.44652
24.4	0.81452	12.1033	0.71882	9.2	0.65584	12.2488	0.72358	29.6	0.66887	13.4	0.44723
25	0.82258	12.2867	0.72151	9.2	0.66234	12.4565	0.72746	29.6	0.6755	13.5954	0.45118
25.2	0.83065	12.4	0.72315	9.6	0.66883	12.6641	0.73122	30.6	0.68212	13.6	0.45127
28	0.83871	12.4701	0.72416	10.4	0.67532	12.8	0.73362	31.6	0.68874	13.8258	0.45577
28.4	0.84677	12.6534	0.72676	10.4	0.68182	12.8717	0.73486	32.4	0.69536	14	0.4592
30	0.85484	12.8368	0.72931	11	0.68831	13	0.73706	33.8	0.70199	14.0563	0.4603
32.6	0.8629	13.0202	0.73182	11	0.69481	13.0793	0.7384	34.8	0.70861	14.2867	0.46478
34	0.87097	13.2036	0.73428	11.2	0.7013	13.2869	0.74183	35	0.71523	14.5171	0.46919
37.8	0.87903	13.387	0.7367	12.8	0.70779	13.4945	0.74515	35.8	0.72185	14.6	0.47077
39.6	0.8871	13.5704	0.73908	13	0.71429	13.6	0.74681	37.6	0.72848	14.7476	0.47355
40	0.89516	13.7538	0.74142	13.6	0.72078	13.7021	0.74838	39.8	0.7351	14.978	0.47785
45.2	0.90323	13.9371	0.74373	13.8	0.72727	13.8	0.74987	40	0.74172	15	0.47826
48.6	0.91129	14	0.74451	13.8	0.73377	13.9097	0.75151	41	0.74834	15.2	0.48195
51.2	0.91935	14.1205	0.74599	14.2	0.74026	14.1173	0.75456	42.8	0.75497	15.2084	0.4821
55.2	0.92742	14.3039	0.74822	14.2	0.74675	14.2	0.75574	44.4	0.76159	15.4388	0.4863
56.2	0.93548	14.4	0.74938	15.4	0.75325	14.3249	0.75751	49.2	0.76821	15.6	0.4892
62	0.94355	14.4873	0.75041	16	0.75974	14.5325	0.76038	50.2	0.77483	15.6693	0.49043
62.2	0.95161	14.6707	0.75257	16.6	0.76623	14.7401	0.76316	52.8	0.78146	15.8	0.49276
63.2	0.95968	14.8541	0.7547	16.6	0.77273	14.9477	0.76587	53	0.78808	15.8997	0.49452
86.6	0.96774	15	0.75637	17.6	0.77922	15.1554	0.7685	53.4	0.7947	16.1301	0.49856
91.4	0.97581	15.0374	0.75679	17.6	0.78571	15.363	0.77106	54.6	0.80132	16.2	0.49977
98.4	0.98387	15.2208	0.75885	17.8	0.79221	15.4	0.77151	56.4	0.80795	16.3606	0.50254
168.8	0.99194	15.4042	0.76088	17.8	0.7987	15.5706	0.77354	56.4	0.81457	16.591	0.50647
183.2	1	15.5876	0.76288	18.4	0.80519	15.7782	0.77596	61.2	0.82119	16.8	0.51
		15.771	0.76486	18.6	0.81169	15.9858	0.77831	63.8	0.82781	16.8214	0.51035
		15.9543	0.7668	20.8	0.81818	16	0.77847	69.4	0.83444	17.0519	0.51419
		16.1377	0.76871	23.4	0.82468	16.1934	0.7806	81.2	0.84106	17.2	0.51663
		16.3211	0.7706	23.6	0.83117	16.401	0.78282	85.4	0.84768	17.2823	0.51797
		16.5045	0.77246	23.8	0.83766	16.6	0.7849	89	0.8543	17.5127	0.52171
		16.6879	0.7743	24.8	0.84416	16.6086	0.78499	90.6	0.86093	17.7431	0.5254
		16.8713	0.77611	26	0.85065	16.8162	0.7871	91.2	0.86755	17.8	0.52631
		17.0546	0.77789	28.2	0.85714	17.0238	0.78915	92.6	0.87417	17.9736	0.52905
		17.238	0.77965	31.4	0.86364	17.2314	0.79115	95	0.88079	18.2	0.53258
		17.4	0.78119	31.8	0.87013	17.439	0.7931	95.2	0.88742	18.204	0.53265
		17.4214	0.78139	37	0.87662	17.6	0.79458	97	0.89404	18.4344	0.5362
		17.6048	0.78311	38	0.88312	17.6467	0.795	99	0.90066	18.6649	0.53971
		17.7882	0.7848	40.8	0.88961	17.8	0.79637	100.8	0.90728	18.8	0.54175
		17.9716	0.78647	40.8	0.8961	17.8543	0.79685	105.6	0.91391	18.8953	0.54318
		18.1549	0.78812	44.6	0.9026	18.0619	0.79866	120.8	0.92053	19.1257	0.5466
		18.2	0.78852	46.8	0.90909	18.2695	0.80042	121.8	0.92715	19.3562	0.54998
		18.3383	0.78975	56.2	0.91558	18.4	0.8015	122.4	0.93377	19.4	0.55062
		18.5217	0.79136	57.2	0.92208	18.4771	0.80214	129.2	0.9404	19.5866	0.55332
		18.7051	0.79295	57.4	0.92857	18.6	0.80313	133.8	0.94702	19.6	0.55351
		18.8885	0.79452	73	0.93506	18.6847	0.80381	134.2	0.95364	19.817	0.55662
		19.0719	0.79607	83.2	0.94156	18.8923	0.80545	137.6	0.96026	20	0.55921
		19.2553	0.7976	84.2	0.94805	19.0999	0.80705	146	0.96689	20.0475	0.55988
		19.4386	0.79912	96.4	0.95455	19.3075	0.80861	146.6	0.97351	20.2779	0.56309
		19.622	0.80061	98	0.96104	19.5151	0.81013	155	0.98013	20.5083	0.56627
		19.8054	0.80209	98	0.96753	19.7227	0.81162	173.2	0.98675	20.6	0.56753
		19.9888	0.80356	108.6	0.97403	19.9303	0.81307	174.2	0.99338	20.7387	0.56941
		20.1722	0.805	111.4	0.98052	20.1379	0.8145	230.2	1	20.9692	0.57252
		20.3556	0.80643	116.4	0.98701	20.3455	0.81589			21.1996	0.57558
		20.5389	0.80784	164.4	0.99351	20.5531	0.81725			21.2	0.57559
		20.7223	0.80924	207.4	1	20.7608	0.81858			21.43	0.57861
		20.8	0.80983			20.8	0.81883			21.6605	0.5816
		20.9057	0.81062			20.9684	0.81989			21.8	0.58339
		21.0891	0.81199			21.176	0.82116			21.8909	0.58456
		21.2725	0.81334			21.3836	0.82241			22.1213	0.58748
		21.4559	0.81468			21.5912	0.82364			22.2	0.58846
		21.6392	0.816			21.7988	0.82484			22.3517	0.59036
		21.8226	0.81731			22.0064	0.82602			22.5822	0.59321
		22.006	0.8186			22.214	0.82717			22.8	0.59587
		22.1894	0.81989			22.4216	0.8283			22.8126	0.59603
		22.3728	0.82116			22.6292	0.82941			23	0.59829
		22.5562	0.82241			22.8368	0.8305			23.043	0.59881
		22.7395	0.82365			23.0444	0.83157			23.2735	0.60156
		22.9229	0.82488			23.2521	0.83262			23.5039	0.60428
		23.1063	0.8261			23.4	0.83336			23.7343	0.60697
		23.2897	0.82731			23.4597	0.83365			23.8	0.60773
		23.4731	0.8285			23.6	0.83434			23.9648	0.60962
		23.6565	0.82968			23.6673	0.83466			24.1952	0.61225
		23.8398	0.83085			23.8	0.8353			24.4256	0.61484
		24	0.83187			23.8749	0.83566			24.6561	0.6174
		24.0232	0.83201			24.0825	0.83664			24.8865	0.61994
		24.2066	0.83316			24.2901	0.8376			25.1169	0.62244
		24.39	0.8343			24.4977	0.83855			25.3473	0.62492
		24.4	0.83436			24.7053	0.83948			25.5778	0.62737
		24.5734	0.83542			24.8	0.8399			25.8082	0.62979
		24.7568	0.83654			24.9129	0.84039			26.0386	0.63218
		24.9401	0.83764			25.1205	0.8413			26.2691	0.63454
		25	0.838			25.3281	0.84218			26.4995	0.63688
		25.1235	0.83874			25.5357	0.84306			26.7299	0.63919
		25.2	0.83919			25.7433	0.84392			26.8	0.63989
		25.3069	0.83982			25.9509	0.84477			26.9604	0.64148
		25.4903	0.8409			26	0.84497			27.1908	0.64374
		25.6737	0.84196			26.1586	0.8456			27.4212	0.64597
		25.8571	0.84302			26.3662	0.84643			27.6517	0.64818
		26.0404	0.84406			26.5738	0.84724			27.8821	0.65037
		26.2238	0.8451			26.7814	0.84804			28.1125	0.65253
		26.4072	0.84612			26.989	0.84883			28.3429	0.65467
		26.5906	0.84714			27.1966	0.84961			28.5734	0.65678
		26.774	0.84815			27.4042	0.85038			28.8	0.65884
		26.9574	0.84915			27.6118	0.85114			28.8038	0.65887
		27.1407	0.85013			27.8194	0.85189			29.0342	0.66094
		27.3241	0.85112			28.027	0.85264			29.2	0.66241
		27.5075	0.85209			28.2	0.85325			29.2647	0.66299
		27.6909	0.85305			28.2346	0.85337			29.4	0.66418
		27.8743	0.85401			28.4422	0.85409			29.4951	0.66501
		28	0.85466			28.6499	0.85481			29.6	0.66592
		28.0577	0.85495			28.8575	0.85551			29.7255	0.66701
		28.241	0.85589			29.0651	0.85621			29.956	0.66899
		28.4	0.8567			29.2727	0.8569			30.1864	0.67095
		28.4244	0.85682			29.4803	0.85759			30.4168	0.67289
		28.6078	0.85775			29.6879	0.85826			30.6	0.67441
		28.7912	0.85866			29.8955	0.85893			30.6472	0.67481
		28.9746	0.85957			30.1031	0.85959			30.8777	0.6767
		29.158	0.86047			30.3107	0.86025			31.1081	0.67858
		29.3413	0.86136			30.5183	0.8609			31.3385	0.68044
		29.5247	0.86224			30.7259	0.86154			31.569	0.68228
		29.7081	0.86312			30.9335	0.86218			31.6	0.68252
		29.8915	0.86399			31.1411	0.86281			31.7994	0.68409
		30	0.8645			31.3487	0.86343			32.0298	0.68589
		30.0749	0.86485			31.4	0.86359			32.2603	0.68768
		30.2583	0.86571			31.5564	0.86405			32.4	0.68875
		30.4416	0.86656			31.764	0.86466			32.4907	0.68944
		30.625	0.8674			31.8	0.86477			32.7211	0.69118
		30.8084	0.86823			31.9716	0.86527			32.9515	0.69291
		30.9918	0.86906			32.1792	0.86587			33.182	0.69462
		31.1752	0.86988			32.3868	0.86647			33.4124	0.69631
		31.3586	0.87069			32.5944	0.86706			33.6428	0.69799
		31.5419	0.8715			32.802	0.86765			33.8	0.69912
		31.7253	0.8723			33.0096	0.86823			33.8733	0.69964
		31.9087	0.87309			33.2172	0.86881			34.1037	0.70129
		32.0921	0.87388			33.4248	0.86938			34.3341	0.70291
		32.2755	0.87466			33.6324	0.86995			34.5646	0.70452
		32.4589	0.87543			33.84	0.87052			34.795	0.70611
		32.6	0.87602			34.0476	0.87108			34.8	0.70615
		32.6422	0.8762			34.2553	0.87163			35	0.70752
		32.8256	0.87696			34.4629	0.87218			35.0254	0.70769
		33.009	0.87772			34.6705	0.87273			35.2559	0.70925
		33.1924	0.87847			34.8781	0.87328			35.4863	0.7108
		33.3758	0.87921			35.0857	0.87382			35.7167	0.71233
		33.5592	0.87995			35.2933	0.87435			35.8	0.71288
		33.7425	0.88068			35.5009	0.87488			35.9472	0.71384
		33.9259	0.8814			35.7085	0.87541			36.1776	0.71535
		34	0.88169			35.9161	0.87594			36.408	0.71683
		34.1093	0.88212			36.1237	0.87646			36.6384	0.71831
		34.2927	0.88284			36.3313	0.87698			36.8689	0.71976
		34.4761	0.88355			36.5389	0.8775			37.0993	0.72121
		34.6595	0.88425			36.7465	0.87801			37.3297	0.72264
		34.8428	0.88494			36.9541	0.87852			37.5602	0.72406
		35.0262	0.88564			37	0.87863			37.6	0.7243
		35.2096	0.88632			37.1618	0.87902			37.7906	0.72546
		35.393	0.887			37.3694	0.87953			38.021	0.72686
		35.5764	0.88768			37.577	0.88003			38.2514	0.72823
		35.7598	0.88835			37.7846	0.88052			38.4819	0.7296
		35.9431	0.88901			37.9922	0.88102			38.7123	0.73095
		36.1265	0.88967			38	0.88104			38.9427	0.73229
		36.3099	0.89033			38.1998	0.88151			39.1732	0.73362
		36.4933	0.89098			38.4074	0.882			39.4036	0.73494
		36.6767	0.89162			38.615	0.88248			39.634	0.73624
		36.8601	0.89226			38.8226	0.88297			39.8	0.73718
		37.0434	0.89289			39.0302	0.88345			39.8645	0.73754
		37.2268	0.89352			39.2378	0.88393			40	0.73829
		37.4102	0.89415			39.4455	0.8844			40.0949	0.73882
		37.5936	0.89477			39.6531	0.88487			40.3253	0.74009
		37.777	0.89538			39.8607	0.88534			40.5558	0.74135
		37.8	0.89546			40.0683	0.88581			40.7862	0.74259
		37.9604	0.89599			40.2759	0.88628			41	0.74374
		38.1437	0.89659			40.4835	0.88674			41.0166	0.74383
		38.3271	0.89719			40.6911	0.8872			41.2471	0.74506
		38.5105	0.89779			40.8	0.88744			41.4775	0.74627
		38.6939	0.89838			40.8987	0.88766			41.7079	0.74748
		38.8773	0.89897			41.1063	0.88812			41.9383	0.74867
		39.0607	0.89955			41.3139	0.88857			42.1688	0.74985
		39.244	0.90012			41.5215	0.88902			42.3992	0.75103
		39.4274	0.9007			41.7291	0.88947			42.6296	0.75219
		39.6	0.90123			41.9367	0.88992			42.8	0.75305
		39.6108	0.90127			42.1443	0.89036			42.8601	0.75335
		39.7942	0.90183			42.352	0.89081			43.0905	0.75449
		39.9776	0.90239			42.5596	0.89125			43.3209	0.75562
		40	0.90246			42.7672	0.89169			43.5513	0.75675
		40.161	0.90294			42.9748	0.89212			43.7818	0.75787
		40.3443	0.9035			43.1824	0.89256			44.0122	0.75897
		40.5277	0.90404			43.39	0.89299			44.2426	0.76007
		40.7111	0.90458			43.5976	0.89342			44.4	0.76081
		40.8945	0.90512			43.8052	0.89385			44.4731	0.76116
		41.0779	0.90566			44.0128	0.89428			44.7035	0.76224
		41.2613	0.90619			44.2204	0.8947			44.9339	0.76331
		41.4446	0.90671			44.428	0.89513			45.1644	0.76437
		41.628	0.90723			44.6	0.89548			45.3948	0.76543
		41.8114	0.90775			44.6356	0.89555			45.6252	0.76647
		41.9948	0.90827			44.8432	0.89597			45.8557	0.76751
		42.1782	0.90877			45.0508	0.89639			46.0861	0.76854
		42.3616	0.90928			45.2585	0.8968			46.3165	0.76956
		42.5449	0.90978			45.4661	0.89722			46.547	0.77057
		42.7283	0.91028			45.6737	0.89763			46.7774	0.77158
		42.9117	0.91078			45.8813	0.89804			47.0078	0.77257
		43.0951	0.91127			46.0889	0.89845			47.2382	0.77356
		43.2785	0.91175			46.2965	0.89886			47.4687	0.77455
		43.4619	0.91224			46.5041	0.89926			47.6991	0.77552
		43.6452	0.91271			46.7117	0.89967			47.9295	0.77649
		43.8286	0.91319			46.8	0.89984			48.16	0.77745
		44.012	0.91366			46.9193	0.90007			48.3904	0.7784
		44.1954	0.91413			47.1269	0.90047			48.6208	0.77935
		44.3788	0.9146			47.3345	0.90087			48.8513	0.78029
		44.5622	0.91506			47.5421	0.90126			49.0817	0.78122
		44.7456	0.91551			47.7497	0.90166			49.2	0.78169
		44.9289	0.91597			47.9574	0.90205			49.3121	0.78214
		45.1123	0.91642			48.165	0.90245			49.5425	0.78306
		45.2	0.91663			48.3726	0.90284			49.773	0.78397
		45.2957	0.91687			48.5802	0.90323			50.0034	0.78488
		45.4791	0.91731			48.7878	0.90361			50.2	0.78565
		45.6625	0.91775			48.9954	0.904			50.2338	0.78578
		45.8458	0.91819			49.203	0.90439			50.4643	0.78667
		46.0292	0.91862			49.4106	0.90477			50.6947	0.78755
		46.2126	0.91905			49.6182	0.90515			50.9251	0.78843
		46.396	0.91948			49.8258	0.90553			51.1556	0.78931
		46.5794	0.9199			50.0334	0.90591			51.386	0.79018
		46.7628	0.92032			50.241	0.90629			51.6164	0.79104
		46.9462	0.92074			50.4487	0.90666			51.8469	0.79189
		47.1295	0.92116			50.6563	0.90704			52.0773	0.79274
		47.3129	0.92157			50.8639	0.90741			52.3077	0.79359
		47.4963	0.92198			51.0715	0.90778			52.5381	0.79442
		47.6797	0.92238			51.2791	0.90815			52.7686	0.79526
		47.8631	0.92278			51.4867	0.90852			52.8	0.79537
		48.0465	0.92318			51.6943	0.90888			52.999	0.79608
		48.2298	0.92358			51.9019	0.90925			53	0.79609
		48.4132	0.92397			52.1095	0.90961			53.2294	0.7969
		48.5966	0.92436			52.3171	0.90998			53.4	0.79751
		48.6	0.92437			52.5247	0.91034			53.4599	0.79772
		48.78	0.92475			52.7323	0.9107			53.6903	0.79853
		48.9634	0.92513			52.9399	0.91106			53.9207	0.79934
		49.1467	0.92551			53.1476	0.91141			54.1512	0.80014
		49.3301	0.92589			53.3552	0.91177			54.3816	0.80093
		49.5135	0.92626			53.5628	0.91213			54.6	0.80168
		49.6969	0.92663			53.7704	0.91248			54.612	0.80172
		49.8803	0.927			53.978	0.91283			54.8424	0.8025
		50.0637	0.92737			54.1856	0.91318			55.0729	0.80328
		50.2471	0.92773			54.3932	0.91353			55.3033	0.80406
		50.4304	0.9281			54.6008	0.91388			55.5337	0.80483
		50.6138	0.92845			54.8084	0.91422			55.7642	0.80559
		50.7972	0.92881			55.016	0.91457			55.9946	0.80635
		50.9806	0.92916			55.2236	0.91491			56.225	0.80711
		51.164	0.92951			55.4312	0.91526			56.4	0.80768
		51.2	0.92958			55.6388	0.9156			56.4555	0.80786
		51.3473	0.92986			55.8464	0.91594			56.6859	0.8086
		51.5307	0.9302			56.054	0.91628			56.9163	0.80934
		51.7141	0.93055			56.2	0.91651			57.1467	0.81008
		51.8975	0.93089			56.2617	0.91662			57.3772	0.81081
		52.0809	0.93122			56.4693	0.91695			57.6076	0.81154
		52.2643	0.93156			56.6769	0.91729			57.838	0.81227
		52.4477	0.93189			56.8845	0.91762			58.0685	0.81298
		52.631	0.93222			57.0921	0.91795			58.2989	0.8137
		52.8144	0.93255			57.2	0.91813			58.5293	0.81441
		52.9978	0.93287			57.2997	0.91828			58.7598	0.81512
		53.1812	0.93319			57.4	0.91844			58.9902	0.81582
		53.3646	0.93351			57.5073	0.91861			59.2206	0.81652
		53.548	0.93383			57.7149	0.91894			59.4511	0.81721
		53.7313	0.93414			57.9225	0.91927			59.6815	0.8179
		53.9147	0.93446			58.1301	0.9196			59.9119	0.81859
		54.0981	0.93477			58.3377	0.91992			60.1423	0.81927
		54.2815	0.93507			58.5453	0.92025			60.3728	0.81995
		54.4649	0.93538			58.7529	0.92057			60.6032	0.82063
		54.6482	0.93568			58.9606	0.92089			60.8336	0.8213
		54.8316	0.93598			59.1682	0.92121			61.0641	0.82196
		55.015	0.93628			59.3758	0.92153			61.2	0.82236
		55.1984	0.93658			59.5834	0.92185			61.2945	0.82263
		55.2	0.93658			59.791	0.92217			61.5249	0.82329
		55.3818	0.93687			59.9986	0.92248			61.7554	0.82395
		55.5652	0.93716			60.2062	0.9228			61.9858	0.8246
		55.7486	0.93745			60.4138	0.92311			62.2162	0.82525
		55.9319	0.93774			60.6214	0.92342			62.4466	0.82589
		56.1153	0.93802			60.829	0.92374			62.6771	0.82654
		56.2	0.93815			61.0366	0.92405			62.9075	0.82718
		56.2987	0.93831			61.2442	0.92436			63.1379	0.82781
		56.4821	0.93859			61.4519	0.92466			63.3684	0.82844
		56.6655	0.93886			61.6595	0.92497			63.5988	0.82907
		56.8488	0.93914			61.8671	0.92528			63.8	0.82962
		57.0322	0.93941			62.0747	0.92558			63.8292	0.8297
		57.2156	0.93969			62.2823	0.92588			64.0597	0.83032
		57.399	0.93996			62.4899	0.92619			64.2901	0.83094
		57.5824	0.94023			62.6975	0.92649			64.5205	0.83156
		57.7658	0.94049			62.9051	0.92679			64.751	0.83217
		57.9492	0.94076			63.1127	0.92709			64.9814	0.83278
		58.1325	0.94102			63.3203	0.92738			65.2118	0.83339
		58.3159	0.94128			63.5279	0.92768			65.4422	0.83399
		58.4993	0.94154			63.7355	0.92798			65.6727	0.83459
		58.6827	0.94179			63.9431	0.92827			65.9031	0.83519
		58.8661	0.94205			64.1508	0.92856			66.1335	0.83578
		59.0495	0.9423			64.3584	0.92886			66.364	0.83638
		59.2328	0.94255			64.566	0.92915			66.5944	0.83696
		59.4162	0.9428			64.7736	0.92944			66.8248	0.83755
		59.5996	0.94304			64.9812	0.92973			67.0553	0.83813
		59.783	0.94329			65.1888	0.93002			67.2857	0.83871
		59.9664	0.94353			65.3964	0.9303			67.5161	0.83929
		60.1497	0.94377			65.604	0.93059			67.7465	0.83987
		60.3331	0.94401			65.8116	0.93088			67.977	0.84044
		60.5165	0.94425			66.0192	0.93116			68.2074	0.84101
		60.6999	0.94448			66.2268	0.93144			68.4378	0.84158
		60.8833	0.94472			66.4344	0.93173			68.6683	0.84214
		61.0667	0.94495			66.642	0.93201			68.8987	0.8427
		61.2501	0.94518			66.8496	0.93229			69.1291	0.84326
		61.4334	0.94541			67.0573	0.93257			69.3596	0.84382
		61.6168	0.94563			67.2649	0.93284			69.4	0.84391
		61.8002	0.94586			67.4725	0.93312			69.59	0.84437
		61.9836	0.94608			67.6801	0.9334			69.8204	0.84492
		62	0.9461			67.8877	0.93367			70.0508	0.84547
		62.167	0.9463			68.0953	0.93395			70.2813	0.84602
		62.2	0.94634			68.3029	0.93422			70.5117	0.84656
		62.3503	0.94652			68.5105	0.93449			70.7421	0.8471
		62.5337	0.94674			68.7181	0.93476			70.9726	0.84764
		62.7171	0.94696			68.9257	0.93503			71.203	0.84818
		62.9005	0.94717			69.1333	0.9353			71.4334	0.84871
		63.0839	0.94739			69.3409	0.93557			71.6639	0.84925
		63.2	0.94752			69.5486	0.93584			71.8943	0.84978
		63.2673	0.9476			69.7562	0.9361			72.1247	0.8503
		63.4507	0.94781			69.9638	0.93637			72.3552	0.85083
		63.634	0.94802			70.1714	0.93663			72.5856	0.85135
		63.8174	0.94822			70.379	0.9369			72.816	0.85187
		64.0008	0.94843			70.5866	0.93716			73.0464	0.85239
		64.1842	0.94863			70.7942	0.93742			73.2769	0.85291
		64.3676	0.94884			71.0018	0.93768			73.5073	0.85342
		64.551	0.94904			71.2094	0.93794			73.7377	0.85393
		64.7343	0.94924			71.417	0.9382			73.9682	0.85444
		64.9177	0.94943			71.6246	0.93846			74.1986	0.85495
		65.1011	0.94963			71.8322	0.93871			74.429	0.85545
		65.2845	0.94982			72.0398	0.93897			74.6595	0.85596
		65.4679	0.95002			72.2475	0.93922			74.8899	0.85646
		65.6513	0.95021			72.4551	0.93948			75.1203	0.85696
		65.8346	0.9504			72.6627	0.93973			75.3508	0.85745
		66.018	0.95059			72.8703	0.93998			75.5812	0.85795
		66.2014	0.95078			73	0.94014			75.8116	0.85844
		66.3848	0.95096			73.0779	0.94023			76.042	0.85893
		66.5682	0.95115			73.2855	0.94048			76.2725	0.85942
		66.7515	0.95133			73.4931	0.94073			76.5029	0.85991
		66.9349	0.95151			73.7007	0.94098			76.7333	0.8604
		67.1183	0.95169			73.9083	0.94123			76.9638	0.86088
		67.3017	0.95187			74.1159	0.94148			77.1942	0.86136
		67.4851	0.95205			74.3235	0.94172			77.4246	0.86184
		67.6685	0.95222			74.5311	0.94197			77.6551	0.86232
		67.8518	0.9524			74.7387	0.94221			77.8855	0.86279
		68.0352	0.95257			74.9463	0.94245			78.1159	0.86327
		68.2186	0.95274			75.1539	0.9427			78.3464	0.86374
		68.402	0.95292			75.3616	0.94294			78.5768	0.86421
		68.5854	0.95309			75.5692	0.94318			78.8072	0.86468
		68.7688	0.95325			75.7768	0.94342			79.0376	0.86515
		68.9522	0.95342			75.9844	0.94366			79.2681	0.86561
		69.1355	0.95359			76.192	0.94389			79.4985	0.86607
		69.3189	0.95375			76.3996	0.94413			79.7289	0.86653
		69.5023	0.95392			76.6072	0.94437			79.9594	0.86699
		69.6857	0.95408			76.8148	0.9446			80.1898	0.86745
		69.8691	0.95424			77.0224	0.94484			80.4202	0.86791
		70.0524	0.9544			77.23	0.94507			80.6506	0.86836
		70.2358	0.95456			77.4376	0.9453			80.8811	0.86882
		70.4192	0.95471			77.6453	0.94554			81.1115	0.86927
		70.6026	0.95487			77.8529	0.94577			81.2	0.86944
		70.786	0.95502			78.0605	0.946			81.3419	0.86972
		70.9694	0.95518			78.2681	0.94623			81.5724	0.87016
		71.1527	0.95533			78.4757	0.94646			81.8028	0.87061
		71.3361	0.95548			78.6833	0.94668			82.0332	0.87106
		71.5195	0.95563			78.8909	0.94691			82.2637	0.8715
		71.7029	0.95578			79.0985	0.94714			82.4941	0.87194
		71.8863	0.95593			79.3061	0.94736			82.7245	0.87238
		72.0697	0.95608			79.5137	0.94759			82.9549	0.87282
		72.2531	0.95622			79.7213	0.94781			83.1854	0.87325
		72.4364	0.95637			79.9289	0.94803			83.4158	0.87369
		72.6198	0.95651			80.1365	0.94826			83.6462	0.87412
		72.8032	0.95665			80.3441	0.94848			83.8767	0.87455
		72.9866	0.95679			80.5517	0.9487			84.1071	0.87499
		73.17	0.95693			80.7594	0.94892			84.3375	0.87541
		73.3534	0.95707			80.967	0.94914			84.568	0.87584
		73.5367	0.95721			81.1746	0.94935			84.7984	0.87627
		73.7201	0.95735			81.3822	0.94957			85.0288	0.87669
		73.9035	0.95749			81.5898	0.94979			85.2593	0.87712
		74.0869	0.95762			81.7974	0.95			85.4	0.87737
		74.2703	0.95775			82.005	0.95022			85.4897	0.87754
		74.4536	0.95789			82.2126	0.95043			85.7201	0.87796
		74.637	0.95802			82.4202	0.95065			85.9506	0.87838
		74.8204	0.95815			82.6278	0.95086			86.181	0.87879
		75.0038	0.95828			82.8354	0.95107			86.4114	0.87921
		75.1872	0.95841			83.043	0.95128			86.6418	0.87962
		75.3706	0.95854			83.2	0.95144			86.8723	0.88004
		75.554	0.95866			83.2506	0.95149			87.1027	0.88045
		75.7373	0.95879			83.4583	0.9517			87.3331	0.88086
		75.9207	0.95892			83.6659	0.95191			87.5636	0.88127
		76.1041	0.95904			83.8735	0.95212			87.794	0.88167
		76.2875	0.95916			84.0811	0.95233			88.0244	0.88208
		76.4709	0.95929			84.2	0.95245			88.2549	0.88248
		76.6543	0.95941			84.2887	0.95253			88.4853	0.88289
		76.8376	0.95953			84.4963	0.95274			88.7157	0.88329
		77.021	0.95965			84.7039	0.95295			88.9462	0.88369
		77.2044	0.95977			84.9115	0.95315			89	0.88378
		77.3878	0.95988			85.1191	0.95335			89.1766	0.88409
		77.5712	0.96			85.3267	0.95356			89.407	0.88449
		77.7545	0.96012			85.5343	0.95376			89.6374	0.88488
		77.9379	0.96023			85.7419	0.95396			89.8679	0.88528
		78.1213	0.96035			85.9496	0.95416			90.0983	0.88567
		78.3047	0.96046			86.1572	0.95436			90.3287	0.88607
		78.4881	0.96057			86.3648	0.95456			90.5592	0.88646
		78.6715	0.96068			86.5724	0.95476			90.6	0.88653
		78.8548	0.96079			86.78	0.95496			90.7896	0.88685
		79.0382	0.9609			86.9876	0.95515			91.02	0.88724
		79.2216	0.96101			87.1952	0.95535			91.2	0.88754
		79.405	0.96112			87.4028	0.95555			91.2505	0.88763
		79.5884	0.96123			87.6104	0.95574			91.4809	0.88801
		79.7718	0.96134			87.818	0.95594			91.7113	0.8884
		79.9552	0.96144			88.0256	0.95613			91.9417	0.88878
		80.1385	0.96155			88.2332	0.95632			92.1722	0.88916
		80.3219	0.96165			88.4408	0.95652			92.4026	0.88955
		80.5053	0.96175			88.6484	0.95671			92.6	0.88987
		80.6887	0.96186			88.8561	0.9569			92.633	0.88993
		80.8721	0.96196			89.0637	0.95709			92.8635	0.89031
		81.0555	0.96206			89.2713	0.95728			93.0939	0.89068
		81.2388	0.96216			89.4789	0.95747			93.3243	0.89106
		81.4222	0.96226			89.6865	0.95765			93.5547	0.89144
		81.6056	0.96236			89.8941	0.95784			93.7852	0.89181
		81.789	0.96246			90.1017	0.95803			94.0156	0.89218
		81.9724	0.96255			90.3093	0.95821			94.246	0.89256
		82.1558	0.96265			90.5169	0.9584			94.4765	0.89293
		82.3391	0.96275			90.7245	0.95859			94.7069	0.8933
		82.5225	0.96284			90.9321	0.95877			94.9373	0.89367
		82.7059	0.96294			91.1397	0.95895			95	0.89377
		82.8893	0.96303			91.3474	0.95914			95.1678	0.89403
		83.0727	0.96312			91.555	0.95932			95.2	0.89409
		83.2561	0.96322			91.7626	0.9595			95.3982	0.8944
		83.4394	0.96331			91.9702	0.95968			95.6286	0.89477
		83.6228	0.9634			92.1778	0.95986			95.8591	0.89513
		83.8062	0.96349			92.3854	0.96004			96.0895	0.89549
		83.9896	0.96358			92.593	0.96022			96.3199	0.89585
		84.173	0.96367			92.8006	0.9604			96.5503	0.89622
		84.3564	0.96375			93.0082	0.96057			96.7808	0.89658
		84.5397	0.96384			93.2158	0.96075			97	0.89692
		84.7231	0.96393			93.4234	0.96093			97.0112	0.89693
		84.9065	0.96402			93.631	0.9611			97.2416	0.89729
		85.0899	0.9641			93.8386	0.96128			97.4721	0.89765
		85.2733	0.96419			94.0463	0.96145			97.7025	0.898
		85.4567	0.96427			94.2538	0.96163			97.9329	0.89836
		85.64	0.96435			94.4615	0.9618			98.1634	0.89871
		85.8234	0.96444			94.6691	0.96197			98.3938	0.89906
		86.0068	0.96452			94.8767	0.96214			98.6242	0.89941
		86.1902	0.9646			95.0843	0.96232			98.8547	0.89976
		86.3736	0.96468			95.2919	0.96249			99	0.89998
		86.557	0.96476			95.4995	0.96266			99.0851	0.90011
		86.6	0.96478			95.7071	0.96283			99.3155	0.90046
		86.7403	0.96484			95.9147	0.96299			99.546	0.90081
		86.9237	0.96492			96.1223	0.96316			99.7764	0.90115
		87.1071	0.965			96.3299	0.96333			100.007	0.9015
		87.2905	0.96508			96.4	0.96339			100.237	0.90184
		87.4739	0.96516			96.5375	0.9635			100.468	0.90219
		87.6573	0.96523			96.7451	0.96366			100.698	0.90253
		87.8406	0.96531			96.9527	0.96383			100.8	0.90268
		88.024	0.96538			97.1604	0.964			100.929	0.90287
		88.2074	0.96546			97.368	0.96416			101.159	0.90321
		88.3908	0.96553			97.5756	0.96432			101.389	0.90355
		88.5742	0.96561			97.7832	0.96449			101.62	0.90389
		88.7576	0.96568			97.9908	0.96465			101.85	0.90422
		88.9409	0.96575			98	0.96466			102.081	0.90456
		89.1243	0.96583			98.1984	0.96481			102.311	0.90489
		89.3077	0.9659			98.406	0.96497			102.542	0.90523
		89.4911	0.96597			98.6136	0.96514			102.772	0.90556
		89.6745	0.96604			98.8212	0.9653			103.002	0.90589
		89.8579	0.96611			99.0288	0.96546			103.233	0.90622
		90.0412	0.96618			99.2364	0.96561			103.463	0.90655
		90.2246	0.96625			99.444	0.96577			103.694	0.90688
		90.408	0.96632			99.6517	0.96593			103.924	0.90721
		90.5914	0.96639			99.8593	0.96609			104.155	0.90754
		90.7748	0.96645			100.067	0.96625			104.385	0.90786
		90.9582	0.96652			100.274	0.9664			104.615	0.90819
		91.1415	0.96659			100.482	0.96656			104.846	0.90851
		91.3249	0.96665			100.69	0.96671			105.076	0.90884
		91.4	0.96668			100.897	0.96687			105.307	0.90916
		91.5083	0.96672			101.105	0.96702			105.537	0.90948
		91.6917	0.96678			101.313	0.96718			105.6	0.90957
		91.8751	0.96685			101.52	0.96733			105.768	0.9098
		92.0585	0.96691			101.728	0.96748			105.998	0.91012
		92.2418	0.96698			101.935	0.96764			106.228	0.91044
		92.4252	0.96704			102.143	0.96779			106.459	0.91076
		92.6086	0.9671			102.351	0.96794			106.689	0.91108
		92.792	0.96716			102.558	0.96809			106.92	0.91139
		92.9754	0.96723			102.766	0.96824			107.15	0.91171
		93.1588	0.96729			102.973	0.96839			107.381	0.91202
		93.3421	0.96735			103.181	0.96854			107.611	0.91234
		93.5255	0.96741			103.389	0.96868			107.841	0.91265
		93.7089	0.96747			103.596	0.96883			108.072	0.91296
		93.8923	0.96753			103.804	0.96898			108.302	0.91327
		94.0757	0.96759			104.011	0.96913			108.533	0.91358
		94.2591	0.96764			104.219	0.96927			108.763	0.91389
		94.4424	0.9677			104.427	0.96942			108.994	0.9142
		94.6258	0.96776			104.634	0.96956			109.224	0.91451
		94.8092	0.96782			104.842	0.96971			109.454	0.91481
		94.9926	0.96787			105.049	0.96985			109.685	0.91512
		95.176	0.96793			105.257	0.96999			109.915	0.91542
		95.3594	0.96799			105.465	0.97014			110.146	0.91573
		95.5427	0.96804			105.672	0.97028			110.376	0.91603
		95.7261	0.9681			105.88	0.97042			110.607	0.91633
		95.9095	0.96815			106.087	0.97056			110.837	0.91663
		96.0929	0.9682			106.295	0.9707			111.067	0.91694
		96.2763	0.96826			106.503	0.97085			111.298	0.91723
		96.4597	0.96831			106.71	0.97099			111.528	0.91753
		96.643	0.96836			106.918	0.97112			111.759	0.91783
		96.8264	0.96842			107.126	0.97126			111.989	0.91813
		97.0098	0.96847			107.333	0.9714			112.22	0.91843
		97.1932	0.96852			107.541	0.97154			112.45	0.91872
		97.3766	0.96857			107.748	0.97168			112.68	0.91902
		97.56	0.96862			107.956	0.97181			112.911	0.91931
		97.7433	0.96867			108.164	0.97195			113.141	0.9196
		97.9267	0.96872			108.371	0.97209			113.372	0.9199
		98.1101	0.96877			108.579	0.97222			113.602	0.92019
		98.2935	0.96882			108.6	0.97224			113.833	0.92048
		98.4	0.96885			108.786	0.97236			114.063	0.92077
		98.4769	0.96887			108.994	0.97249			114.293	0.92106
		98.6603	0.96892			109.202	0.97263			114.524	0.92135
		98.8436	0.96897			109.409	0.97276			114.754	0.92163
		99.027	0.96902			109.617	0.97289			114.985	0.92192
		99.2104	0.96906			109.824	0.97302			115.215	0.92221
		99.3938	0.96911			110.032	0.97316			115.446	0.92249
		99.5772	0.96916			110.24	0.97329			115.676	0.92278
		99.7606	0.96921			110.447	0.97342			115.907	0.92306
		99.9439	0.96925			110.655	0.97355			116.137	0.92334
		100.127	0.9693			110.862	0.97368			116.367	0.92363
		100.311	0.96934			111.07	0.97381			116.598	0.92391
		100.494	0.96939			111.278	0.97394			116.828	0.92419
		100.677	0.96943			111.4	0.97402			117.059	0.92447
		100.861	0.96948			111.485	0.97407			117.289	0.92475
		101.044	0.96952			111.693	0.9742			117.52	0.92503
		101.228	0.96957			111.9	0.97432			117.75	0.9253
		101.411	0.96961			112.108	0.97445			117.98	0.92558
		101.594	0.96965			112.316	0.97458			118.211	0.92586
		101.778	0.96969			112.523	0.97471			118.441	0.92613
		101.961	0.96974			112.731	0.97483			118.672	0.92641
		102.145	0.96978			112.939	0.97496			118.902	0.92668
		102.328	0.96982			113.146	0.97508			119.133	0.92696
		102.511	0.96986			113.354	0.97521			119.363	0.92723
		102.695	0.9699			113.561	0.97533			119.593	0.9275
		102.878	0.96994			113.769	0.97545			119.824	0.92777
		103.061	0.96999			113.977	0.97558			120.054	0.92804
		103.245	0.97003			114.184	0.9757			120.285	0.92831
		103.428	0.97007			114.392	0.97582			120.515	0.92858
		103.612	0.9701			114.599	0.97595			120.746	0.92885
		103.795	0.97014			114.807	0.97607			120.8	0.92891
		103.978	0.97018			115.015	0.97619			120.976	0.92911
		104.162	0.97022			115.222	0.97631			121.206	0.92938
		104.345	0.97026			115.43	0.97643			121.437	0.92965
		104.529	0.9703			115.637	0.97655			121.667	0.92991
		104.712	0.97034			115.845	0.97667			121.8	0.93007
		104.895	0.97037			116.053	0.97679			121.898	0.93018
		105.079	0.97041			116.26	0.97691			122.128	0.93044
		105.262	0.97045			116.4	0.97699			122.359	0.9307
		105.445	0.97049			116.468	0.97702			122.4	0.93075
		105.629	0.97052			116.675	0.97714			122.589	0.93097
		105.812	0.97056			116.883	0.97726			122.819	0.93123
		105.996	0.97059			117.091	0.97738			123.05	0.93149
		106.179	0.97063			117.298	0.97749			123.28	0.93175
		106.362	0.97066			117.506	0.97761			123.511	0.93201
		106.546	0.9707			117.714	0.97772			123.741	0.93227
		106.729	0.97073			117.921	0.97784			123.972	0.93253
		106.913	0.97077			118.129	0.97795			124.202	0.93279
		107.096	0.9708			118.336	0.97807			124.432	0.93304
		107.279	0.97084			118.544	0.97818			124.663	0.9333
		107.463	0.97087			118.752	0.9783			124.893	0.93355
		107.646	0.9709			118.959	0.97841			125.124	0.93381
		107.829	0.97094			119.167	0.97852			125.354	0.93406
		108.013	0.97097			119.374	0.97863			125.585	0.93432
		108.196	0.971			119.582	0.97875			125.815	0.93457
		108.38	0.97104			119.79	0.97886			126.045	0.93482
		108.563	0.97107			119.997	0.97897			126.276	0.93507
		108.746	0.9711			120.205	0.97908			126.506	0.93532
		108.93	0.97113			120.412	0.97919			126.737	0.93557
		109.113	0.97116			120.62	0.9793			126.967	0.93582
		109.296	0.9712			120.828	0.97941			127.198	0.93607
		109.48	0.97123			121.035	0.97952			127.428	0.93632
		109.663	0.97126			121.243	0.97963			127.658	0.93657
		109.847	0.97129			121.45	0.97973			127.889	0.93682
		110.03	0.97132			121.658	0.97984			128.119	0.93706
		110.213	0.97135			121.866	0.97995			128.35	0.93731
		110.397	0.97138			122.073	0.98006			128.58	0.93755
		110.58	0.97141			122.281	0.98016			128.811	0.9378
		110.764	0.97144			122.488	0.98027			129.041	0.93804
		110.947	0.97147			122.696	0.98038			129.2	0.93821
		111.13	0.9715			122.904	0.98048			129.271	0.93828
		111.314	0.97152			123.111	0.98059			129.502	0.93853
		111.497	0.97155			123.319	0.98069			129.732	0.93877
		111.68	0.97158			123.527	0.9808			129.963	0.93901
		111.864	0.97161			123.734	0.9809			130.193	0.93925
		112.047	0.97164			123.942	0.981			130.424	0.93949
		112.231	0.97167			124.149	0.98111			130.654	0.93973
		112.414	0.97169			124.357	0.98121			130.884	0.93997
		112.597	0.97172			124.565	0.98131			131.115	0.94021
		112.781	0.97175			124.772	0.98141			131.345	0.94044
		112.964	0.97177			124.98	0.98152			131.576	0.94068
		113.148	0.9718			125.187	0.98162			131.806	0.94092
		113.331	0.97183			125.395	0.98172			132.037	0.94115
		113.514	0.97185			125.603	0.98182			132.267	0.94139
		113.698	0.97188			125.81	0.98192			132.498	0.94162
		113.881	0.97191			126.018	0.98202			132.728	0.94186
		114.064	0.97193			126.225	0.98212			132.958	0.94209
		114.248	0.97196			126.433	0.98222			133.189	0.94232
		114.431	0.97198			126.641	0.98232			133.419	0.94255
		114.615	0.97201			126.848	0.98242			133.65	0.94278
		114.798	0.97203			127.056	0.98252			133.8	0.94293
		114.981	0.97206			127.263	0.98261			133.88	0.94301
		115.165	0.97208			127.471	0.98271			134.111	0.94325
		115.348	0.97211			127.679	0.98281			134.2	0.94333
		115.532	0.97213			127.886	0.9829			134.341	0.94347
		115.715	0.97215			128.094	0.983			134.571	0.9437
		115.898	0.97218			128.302	0.9831			134.802	0.94393
		116.082	0.9722			128.509	0.98319			135.032	0.94416
		116.265	0.97222			128.717	0.98329			135.263	0.94439
		116.448	0.97225			128.924	0.98338			135.493	0.94461
		116.632	0.97227			129.132	0.98348			135.724	0.94484
		116.815	0.97229			129.34	0.98357			135.954	0.94506
		116.999	0.97232			129.547	0.98367			136.184	0.94529
		117.182	0.97234			129.755	0.98376			136.415	0.94551
		117.365	0.97236			129.962	0.98385			136.645	0.94574
		117.549	0.97238			130.17	0.98395			136.876	0.94596
		117.732	0.97241			130.378	0.98404			137.106	0.94618
		117.916	0.97243			130.585	0.98413			137.337	0.9464
		118.099	0.97245			130.793	0.98422			137.567	0.94663
		118.282	0.97247			131	0.98432			137.6	0.94666
		118.466	0.97249			131.208	0.98441			137.797	0.94685
		118.649	0.97251			131.416	0.9845			138.028	0.94707
		118.832	0.97253			131.623	0.98459			138.258	0.94729
		119.016	0.97256			131.831	0.98468			138.489	0.9475
		119.199	0.97258			132.038	0.98477			138.719	0.94772
		119.383	0.9726			132.246	0.98486			138.95	0.94794
		119.566	0.97262			132.454	0.98495			139.18	0.94816
		119.749	0.97264			132.661	0.98504			139.41	0.94838
		119.933	0.97266			132.869	0.98513			139.641	0.94859
		120.116	0.97268			133.076	0.98522			139.871	0.94881
		120.299	0.9727			133.284	0.9853			140.102	0.94902
		120.483	0.97272			133.492	0.98539			140.332	0.94924
		120.666	0.97274			133.699	0.98548			140.563	0.94945
		120.85	0.97276			133.907	0.98557			140.793	0.94966
		121.033	0.97278			134.115	0.98565			141.023	0.94988
		121.216	0.97279			134.322	0.98574			141.254	0.95009
		121.4	0.97281			134.53	0.98583			141.484	0.9503
		121.583	0.97283			134.737	0.98591			141.715	0.95051
		121.767	0.97285			134.945	0.986			141.945	0.95072
		121.95	0.97287			135.153	0.98608			142.176	0.95093
		122.133	0.97289			135.36	0.98617			142.406	0.95114
		122.317	0.97291			135.568	0.98625			142.636	0.95135
		122.5	0.97292			135.775	0.98634			142.867	0.95156
		122.683	0.97294			135.983	0.98642			143.097	0.95177
		122.867	0.97296			136.191	0.9865			143.328	0.95198
		123.05	0.97298			136.398	0.98659			143.558	0.95218
		123.234	0.97299			136.606	0.98667			143.789	0.95239
		123.417	0.97301			136.813	0.98675			144.019	0.95259
		123.6	0.97303			137.021	0.98684			144.249	0.9528
		123.784	0.97305			137.229	0.98692			144.48	0.953
		123.967	0.97306			137.436	0.987			144.71	0.95321
		124.151	0.97308			137.644	0.98708			144.941	0.95341
		124.334	0.9731			137.851	0.98716			145.171	0.95362
		124.517	0.97311			138.059	0.98725			145.402	0.95382
		124.701	0.97313			138.267	0.98733			145.632	0.95402
		124.884	0.97315			138.474	0.98741			145.862	0.95422
		125.067	0.97316			138.682	0.98749			146	0.95434
		125.251	0.97318			138.889	0.98757			146.093	0.95442
		125.434	0.9732			139.097	0.98765			146.323	0.95462
		125.618	0.97321			139.305	0.98773			146.554	0.95482
		125.801	0.97323			139.512	0.98781			146.6	0.95486
		125.984	0.97324			139.72	0.98788			146.784	0.95502
		126.168	0.97326			139.928	0.98796			147.015	0.95522
		126.351	0.97327			140.135	0.98804			147.245	0.95542
		126.535	0.97329			140.343	0.98812			147.475	0.95562
		126.718	0.9733			140.55	0.9882			147.706	0.95582
		126.901	0.97332			140.758	0.98827			147.936	0.95601
		127.085	0.97333			140.966	0.98835			148.167	0.95621
		127.268	0.97335			141.173	0.98843			148.397	0.95641
		127.451	0.97336			141.381	0.9885			148.628	0.9566
		127.635	0.97338			141.588	0.98858			148.858	0.9568
		127.818	0.97339			141.796	0.98866			149.088	0.95699
		128.002	0.97341			142.004	0.98873			149.319	0.95718
		128.185	0.97342			142.211	0.98881			149.549	0.95738
		128.368	0.97344			142.419	0.98888			149.78	0.95757
		128.552	0.97345			142.626	0.98896			150.01	0.95776
		128.735	0.97346			142.834	0.98903			150.241	0.95796
		128.919	0.97348			143.042	0.98911			150.471	0.95815
		129.102	0.97349			143.249	0.98918			150.702	0.95834
		129.285	0.97351			143.457	0.98926			150.932	0.95853
		129.469	0.97352			143.664	0.98933			151.162	0.95872
		129.652	0.97353			143.872	0.9894			151.393	0.95891
		129.835	0.97355			144.08	0.98948			151.623	0.9591
		130.019	0.97356			144.287	0.98955			151.854	0.95929
		130.202	0.97357			144.495	0.98962			152.084	0.95947
		130.386	0.97358			144.702	0.98969			152.315	0.95966
		130.569	0.9736			144.91	0.98976			152.545	0.95985
		130.752	0.97361			145.118	0.98984			152.775	0.96003
		130.936	0.97362			145.325	0.98991			153.006	0.96022
		131.119	0.97364			145.533	0.98998			153.236	0.96041
		131.303	0.97365			145.741	0.99005			153.467	0.96059
		131.486	0.97366			145.948	0.99012			153.697	0.96078
		131.669	0.97367			146.156	0.99019			153.928	0.96096
		131.853	0.97369			146.363	0.99026			154.158	0.96114
		132.036	0.9737			146.571	0.99033			154.388	0.96133
		132.219	0.97371			146.779	0.9904			154.619	0.96151
		132.403	0.97372			146.986	0.99047			154.849	0.96169
		132.586	0.97373			147.194	0.99054			155	0.96181
		132.77	0.97375			147.401	0.99061			155.08	0.96187
		132.953	0.97376			147.609	0.99068			155.31	0.96206
		133.136	0.97377			147.817	0.99075			155.541	0.96224
		133.32	0.97378			148.024	0.99081			155.771	0.96242
		133.503	0.97379			148.232	0.99088			156.001	0.9626
		133.686	0.9738			148.439	0.99095			156.232	0.96278
		133.87	0.97381			148.647	0.99102			156.462	0.96296
		134.053	0.97383			148.855	0.99108			156.693	0.96314
		134.237	0.97384			149.062	0.99115			156.923	0.96331
		134.42	0.97385			149.27	0.99122			157.154	0.96349
		134.603	0.97386			149.477	0.99129			157.384	0.96367
		134.787	0.97387			149.685	0.99135			157.614	0.96385
		134.97	0.97388			149.893	0.99142			157.845	0.96402
		135.154	0.97389			150.1	0.99148			158.075	0.9642
		135.337	0.9739			150.308	0.99155			158.306	0.96437
		135.52	0.97391			150.516	0.99161			158.536	0.96455
		135.704	0.97392			150.723	0.99168			158.767	0.96472
		135.887	0.97393			150.931	0.99174			158.997	0.9649
		136.07	0.97394			151.138	0.99181			159.227	0.96507
		136.254	0.97395			151.346	0.99187			159.458	0.96524
		136.437	0.97396			151.554	0.99194			159.688	0.96542
		136.621	0.97397			151.761	0.992			159.919	0.96559
		136.804	0.97398			151.969	0.99207			160.149	0.96576
		136.987	0.97399			152.176	0.99213			160.38	0.96593
		137.171	0.974			152.384	0.99219			160.61	0.9661
		137.354	0.97401			152.592	0.99225			160.84	0.96627
		137.538	0.97402			152.799	0.99232			161.071	0.96644
		137.721	0.97403			153.007	0.99238			161.301	0.96661
		137.904	0.97404			153.214	0.99244			161.532	0.96678
		138.088	0.97405			153.422	0.9925			161.762	0.96695
		138.271	0.97406			153.63	0.99257			161.993	0.96712
		138.454	0.97407			153.837	0.99263			162.223	0.96729
		138.638	0.97408			154.045	0.99269			162.453	0.96746
		138.821	0.97409			154.252	0.99275			162.684	0.96762
		139.005	0.9741			154.46	0.99281			162.914	0.96779
		139.188	0.97411			154.668	0.99287			163.145	0.96796
		139.371	0.97412			154.875	0.99293			163.375	0.96812
		139.555	0.97413			155.083	0.99299			163.606	0.96829
		139.738	0.97413			155.29	0.99305			163.836	0.96845
		139.922	0.97414			155.498	0.99311			164.066	0.96862
		140.105	0.97415			155.706	0.99317			164.297	0.96878
		140.288	0.97416			155.913	0.99323			164.527	0.96895
		140.472	0.97417			156.121	0.99329			164.758	0.96911
		140.655	0.97418			156.329	0.99335			164.988	0.96927
		140.838	0.97419			156.536	0.99341			165.219	0.96943
		141.022	0.97419			156.744	0.99347			165.449	0.9696
		141.205	0.9742			156.951	0.99353			165.679	0.96976
		141.389	0.97421			157.159	0.99359			165.91	0.96992
		141.572	0.97422			157.367	0.99364			166.14	0.97008
		141.755	0.97423			157.574	0.9937			166.371	0.97024
		141.939	0.97423			157.782	0.99376			166.601	0.9704
		142.122	0.97424			157.989	0.99382			166.832	0.97056
		142.306	0.97425			158.197	0.99387			167.062	0.97072
		142.489	0.97426			158.405	0.99393			167.292	0.97088
		142.672	0.97427			158.612	0.99399			167.523	0.97104
		142.856	0.97427			158.82	0.99404			167.753	0.97119
		143.039	0.97428			159.027	0.9941			167.984	0.97135
		143.222	0.97429			159.235	0.99416			168.214	0.97151
		143.406	0.9743			159.443	0.99421			168.445	0.97167
		143.589	0.9743			159.65	0.99427			168.675	0.97182
		143.773	0.97431			159.858	0.99432			168.906	0.97198
		143.956	0.97432			160.065	0.99438			169.136	0.97213
		144.139	0.97433			160.273	0.99443			169.366	0.97229
		144.323	0.97433			160.481	0.99449			169.597	0.97244
		144.506	0.97434			160.688	0.99454			169.827	0.9726
		144.689	0.97435			160.896	0.9946			170.058	0.97275
		144.873	0.97436			161.103	0.99465			170.288	0.97291
		145.056	0.97436			161.311	0.99471			170.519	0.97306
		145.24	0.97437			161.519	0.99476			170.749	0.97321
		145.423	0.97438			161.726	0.99481			170.979	0.97336
		145.606	0.97438			161.934	0.99487			171.21	0.97352
		145.79	0.97439			162.142	0.99492			171.44	0.97367
		145.973	0.9744			162.349	0.99497			171.671	0.97382
		146.157	0.9744			162.557	0.99503			171.901	0.97397
		146.34	0.97441			162.764	0.99508			172.132	0.97412
		146.523	0.97442			162.972	0.99513			172.362	0.97427
		146.707	0.97442			163.18	0.99518			172.592	0.97442
		146.89	0.97443			163.387	0.99524			172.823	0.97457
		147.073	0.97444			163.595	0.99529			173.053	0.97472
		147.257	0.97444			163.802	0.99534			173.2	0.97481
		147.44	0.97445			164.01	0.99539			173.284	0.97487
		147.624	0.97446			164.218	0.99544			173.514	0.97502
		147.807	0.97446			164.4	0.99549			173.745	0.97516
		147.99	0.97447			164.425	0.9955			173.975	0.97531
		148.174	0.97448			164.633	0.99555			174.2	0.97546
		148.357	0.97448			164.84	0.9956			174.205	0.97546
		148.541	0.97449			165.048	0.99565			174.436	0.97561
		148.724	0.97449			165.256	0.9957			174.666	0.97575
		148.907	0.9745			165.463	0.99575			174.897	0.9759
		149.091	0.97451			165.671	0.9958			175.127	0.97604
		149.274	0.97451			165.878	0.99585			175.358	0.97619
		149.457	0.97452			166.086	0.9959			175.588	0.97633
		149.641	0.97452			166.294	0.99595			175.818	0.97648
		149.824	0.97453			166.501	0.996			176.049	0.97662
		150.008	0.97454			166.709	0.99605			176.279	0.97677
		150.191	0.97454			166.917	0.9961			176.51	0.97691
		150.374	0.97455			167.124	0.99615			176.74	0.97705
		150.558	0.97455			167.332	0.99619			176.971	0.9772
		150.741	0.97456			167.539	0.99624			177.201	0.97734
		150.925	0.97456			167.747	0.99629			177.431	0.97748
		151.108	0.97457			167.955	0.99634			177.662	0.97762
		151.291	0.97457			168.162	0.99639			177.892	0.97776
		151.475	0.97458			168.37	0.99644			178.123	0.9779
		151.658	0.97459			168.577	0.99648			178.353	0.97804
		151.841	0.97459			168.785	0.99653			178.584	0.97818
		152.025	0.9746			168.993	0.99658			178.814	0.97832
		152.208	0.9746			169.2	0.99663			179.044	0.97846
		152.392	0.97461			169.408	0.99667			179.275	0.9786
		152.575	0.97461			169.615	0.99672			179.505	0.97874
		152.758	0.97462			169.823	0.99677			179.736	0.97888
		152.942	0.97462			170.031	0.99681			179.966	0.97902
		153.125	0.97463			170.238	0.99686			180.197	0.97915
		153.309	0.97463			170.446	0.99691			180.427	0.97929
		153.492	0.97464			170.653	0.99695			180.657	0.97943
		153.675	0.97464			170.861	0.997			180.888	0.97957
		153.859	0.97465			171.069	0.99704			181.118	0.9797
		154.042	0.97465			171.276	0.99709			181.349	0.97984
		154.225	0.97466			171.484	0.99713			181.579	0.97997
		154.409	0.97466			171.691	0.99718			181.81	0.98011
		154.592	0.97467			171.899	0.99722			182.04	0.98024
		154.776	0.97467			172.107	0.99727			182.27	0.98038
		154.959	0.97468			172.314	0.99731			182.501	0.98051
		155.142	0.97468			172.522	0.99736			182.731	0.98065
		155.326	0.97469			172.73	0.9974			182.962	0.98078
		155.509	0.97469			172.937	0.99745			183.192	0.98091
		155.692	0.97469			173.145	0.99749			183.423	0.98105
		155.876	0.9747			173.352	0.99753			183.653	0.98118
		156.059	0.9747			173.56	0.99758			183.883	0.98131
		156.243	0.97471			173.768	0.99762			184.114	0.98144
		156.426	0.97471			173.975	0.99767			184.344	0.98157
		156.609	0.97472			174.183	0.99771			184.575	0.9817
		156.793	0.97472			174.39	0.99775			184.805	0.98184
		156.976	0.97473			174.598	0.99779			185.036	0.98197
		157.16	0.97473			174.806	0.99784			185.266	0.9821
		157.343	0.97473			175.013	0.99788			185.496	0.98223
		157.526	0.97474			175.221	0.99792			185.727	0.98236
		157.71	0.97474			175.428	0.99797			185.957	0.98248
		157.893	0.97475			175.636	0.99801			186.188	0.98261
		158.076	0.97475			175.844	0.99805			186.418	0.98274
		158.26	0.97475			176.051	0.99809			186.649	0.98287
		158.443	0.97476			176.259	0.99813			186.879	0.983
		158.627	0.97476			176.466	0.99817			187.11	0.98313
		158.81	0.97477			176.674	0.99822			187.34	0.98325
		158.993	0.97477			176.882	0.99826			187.57	0.98338
		159.177	0.97477			177.089	0.9983			187.801	0.98351
		159.36	0.97478			177.297	0.99834			188.031	0.98363
		159.544	0.97478			177.505	0.99838			188.262	0.98376
		159.727	0.97479			177.712	0.99842			188.492	0.98388
		159.91	0.97479			177.92	0.99846			188.723	0.98401
		160.094	0.97479			178.127	0.9985			188.953	0.98413
		160.277	0.9748			178.335	0.99854			189.183	0.98426
		160.46	0.9748			178.543	0.99858			189.414	0.98438
		160.644	0.97481			178.75	0.99862			189.644	0.98451
		160.827	0.97481			178.958	0.99866			189.875	0.98463
		161.011	0.97481			179.165	0.9987			190.105	0.98475
		161.194	0.97482			179.373	0.99874			190.336	0.98488
		161.377	0.97482			179.581	0.99878			190.566	0.985
		161.561	0.97482			179.788	0.99882			190.796	0.98512
		161.744	0.97483			179.996	0.99886			191.027	0.98524
		161.928	0.97483			180.203	0.9989			191.257	0.98537
		162.111	0.97483			180.411	0.99894			191.488	0.98549
		162.294	0.97484			180.619	0.99898			191.718	0.98561
		162.478	0.97484			180.826	0.99901			191.949	0.98573
		162.661	0.97484			181.034	0.99905			192.179	0.98585
		162.844	0.97485			181.241	0.99909			192.409	0.98597
		163.028	0.97485			181.449	0.99913			192.64	0.98609
		163.211	0.97485			181.657	0.99917			192.87	0.98621
		163.395	0.97486			181.864	0.99921			193.101	0.98633
		163.578	0.97486			182.072	0.99924			193.331	0.98645
		163.761	0.97486			182.279	0.99928			193.562	0.98657
		163.945	0.97487			182.487	0.99932			193.792	0.98669
		164.128	0.97487			182.695	0.99936			194.022	0.9868
		164.312	0.97487			182.902	0.99939			194.253	0.98692
		164.495	0.97488			183.11	0.99943			194.483	0.98704
		164.678	0.97488			183.318	0.99947			194.714	0.98716
		164.862	0.97488			183.525	0.9995			194.944	0.98727
		165.045	0.97489			183.733	0.99954			195.175	0.98739
		165.228	0.97489			183.94	0.99958			195.405	0.98751
		165.412	0.97489			184.148	0.99961			195.635	0.98762
		165.595	0.9749			184.356	0.99965			195.866	0.98774
		165.779	0.9749			184.563	0.99969			196.096	0.98785
		165.962	0.9749			184.771	0.99972			196.327	0.98797
		166.145	0.9749			184.978	0.99976			196.557	0.98808
		166.329	0.97491			185.186	0.99979			196.788	0.9882
		166.512	0.97491			185.394	0.99983			197.018	0.98831
		166.696	0.97491			185.601	0.99986			197.248	0.98843
		166.879	0.97492			185.809	0.9999			197.479	0.98854
		167.062	0.97492			186.016	0.99993			197.709	0.98865
		167.246	0.97492			186.224	0.99997			197.94	0.98877
		167.429	0.97492			186.432	1			198.17	0.98888
		167.612	0.97493			186.639	1.00004			198.401	0.98899
		167.796	0.97493			186.847	1.00007			198.631	0.9891
		167.979	0.97493			187.054	1.00011			198.861	0.98922
		168.163	0.97494			187.262	1.00014			199.092	0.98933
		168.346	0.97494			187.47	1.00018			199.322	0.98944
		168.529	0.97494			187.677	1.00021			199.553	0.98955
		168.713	0.97494			187.885	1.00025			199.783	0.98966
		168.8	0.97494			188.092	1.00028			200.014	0.98977
		168.896	0.97495			188.3	1.00031			200.244	0.98988
		169.079	0.97495			188.508	1.00035			200.474	0.98999
		169.263	0.97495			188.715	1.00038			200.705	0.9901
		169.446	0.97495			188.923	1.00041			200.935	0.99021
		169.63	0.97496			189.131	1.00045			201.166	0.99032
		169.813	0.97496			189.338	1.00048			201.396	0.99043
		169.996	0.97496			189.546	1.00051			201.627	0.99054
		170.18	0.97496			189.753	1.00055			201.857	0.99065
		170.363	0.97497			189.961	1.00058			202.087	0.99075
		170.547	0.97497			190.169	1.00061			202.318	0.99086
		170.73	0.97497			190.376	1.00065			202.548	0.99097
		170.913	0.97497			190.584	1.00068			202.779	0.99108
		171.097	0.97498			190.791	1.00071			203.009	0.99118
		183.2	0.9751			207.4	1.00296			230.2	1.00207

## Sheet: Fig.3b
Fig. 3b (same as Fig. 4a, bottom and Supplementary Fig. 4c)
Representative trace of resident displacement
Time (s)	Cy3 fluorescence (a. u.)	Cy5 fluorescence (a. u.)
0.2	44.9037	-3.82857
0.4	132.904	6.8381
0.6	128.504	3.57143
0.8	151.504	1.57143
1	140.304	1.77143
1.2	145.104	-1.88
1.4	149.504	-3.46857
1.6	157.904	-0.40571
1.8	140.704	-2.21714
2	135.104	1.32
2.2	118.904	-1.93714
2.4	101.304	2.00571
2.6	87.7037	-3.08571
2.8	94.9037	2.88
3	84.9037	-1.76571
3.2	81.9037	1.25143
3.4	85.5037	-0.80571
3.6	82.3037	0.56571
3.8	80.5037	1.35428
4	83.9037	4.00571
4.2	83.7037	0.44
4.4	93.5037	1.28571
4.6	95.3037	2.48571
4.8	98.1037	1.48571
5	94.7037	0.48571
5.2	96.5037	3.48571
5.4	80.9037	6.28571
5.6	79.5037	8.48571
5.8	72.3037	13.2857
6	82.7037	18.0857
6.2	84.3037	17.2857
6.4	87.5037	29.2857
6.6	91.1037	60.0857
6.8	86.7037	103.686
7	81.7037	145.486
7.2	82.5037	194.486
7.4	73.7037	234.686
7.6	54.9037	258.286
7.8	53.1037	254.286
8	45.1037	262.486
8.2	31.5037	266.686
8.4	35.5037	272.886
8.6	41.1037	271.286
8.8	40.3037	272.486
9	31.1037	266.486
9.2	42.3037	271.086
9.4	43.7037	268.086
9.6	49.1037	265.686
9.8	49.5037	275.886
10	65.9037	283.086
10.2	52.9037	287.086
10.4	55.1037	281.686
10.6	60.3037	292.286
10.8	62.9037	296.686
11	55.9037	300.886
11.2	66.5037	301.686
11.4	71.3037	309.486
11.6	55.9037	300.886
11.8	54.9037	290.286
12	53.5037	281.686
12.2	49.3037	264.886
12.4	54.5037	248.486
12.6	67.7037	245.886
12.8	62.9037	262.286
13	63.5037	261.886
13.2	62.1037	281.886
13.4	59.3037	295.886
13.6	58.1037	293.286
13.8	59.9037	291.886
14	60.9037	302.286
14.2	57.5037	303.286
14.4	54.1037	300.086
14.6	53.1037	307.686
14.8	57.7037	304.886
15	62.5037	307.286
15.2	75.9037	296.486
15.4	91.3037	311.886
15.6	83.1037	309.886
15.8	78.9037	306.086
16	79.3037	307.486
16.2	68.3037	300.486
16.4	51.7037	288.286
16.6	59.5037	284.686
16.8	67.1037	282.486
17	63.7037	273.886
17.2	68.5037	276.086
17.4	71.9037	272.886
17.6	70.5037	289.886
17.8	70.1037	304.086
18	69.9037	309.886
18.2	61.1037	324.686
18.4	49.7037	337.886
18.6	53.9037	326.086
18.8	52.3037	314.486
19	49.5037	324.286
19.2	60.5037	317.886
19.4	74.9037	319.286
19.6	67.9037	324.886
19.8	71.3037	324.886
20	68.9037	305.286
20.2	64.5037	320.486
20.4	57.7037	323.886
20.6	61.1037	312.086
20.8	56.9037	312.686
21	63.1037	314.886
21.2	68.1037	296.086
21.4	64.5037	287.686
21.6	64.9037	298.086
21.8	60.9037	283.686
22	64.5037	286.886
22.2	64.7037	288.486
22.4	68.5037	300.686
22.6	71.7037	296.286
22.8	75.7037	303.286
23	70.3037	310.486
23.2	63.3037	313.886
23.4	61.5037	295.086
23.6	62.3037	308.086
23.8	57.1037	303.086
24	55.1037	300.486
24.2	51.7037	312.286
24.4	62.3037	316.486
24.6	61.9037	305.286
24.8	68.1037	323.886
25	72.3037	335.286
25.2	78.9037	312.286
25.4	67.5037	301.486
25.6	67.3037	301.086
25.8	73.7037	300.286
26	69.9037	297.086
26.2	68.5037	304.486
26.4	76.5037	319.686
26.6	70.3037	320.486
26.8	65.7037	313.886
27	65.7037	295.886
27.2	62.3037	294.486
27.4	48.5037	281.286
27.6	49.1037	292.286
27.8	48.5037	299.286
28	50.3037	295.286
28.2	49.9037	295.086
28.4	52.3037	304.486
28.6	55.9037	289.686
28.8	52.3037	276.086
29	51.3037	275.886
29.2	60.1037	287.686
29.4	57.7037	281.486
29.6	54.7037	275.486
29.8	54.9037	278.486
30	61.9037	302.886
30.2	55.5037	301.286
30.4	64.9037	301.486
30.6	65.5037	301.086
30.8	64.1037	292.286
31	54.7037	282.086
31.2	56.5037	279.286
31.4	54.7037	270.886
31.6	57.1037	281.086
31.8	58.7037	289.486
32	61.7037	283.886
32.2	63.3037	269.686
32.4	75.9037	273.686
32.6	80.7037	272.086
32.8	86.1037	282.286
33	80.9037	277.486
33.2	79.1037	278.486
33.4	65.7037	282.486
33.6	61.5037	283.886
33.8	53.3037	278.886
34	77.7037	284.086
34.2	81.7037	277.086
34.4	89.3037	279.486
34.6	92.5037	274.486
34.8	93.7037	273.086
35	80.3037	280.686
35.2	84.5037	294.286
35.4	75.5037	294.886
35.6	76.5037	291.286
35.8	83.5037	295.886
36	74.1037	307.086
36.2	75.3037	324.086
36.4	79.5037	324.086
36.6	76.9037	334.686
36.8	66.9037	345.886
37	68.5037	328.486
37.2	64.7037	304.286
37.4	64.3037	309.286
37.6	65.9037	301.086
37.8	70.3037	281.286
38	76.1037	280.686
38.2	65.3037	294.086
38.4	61.1037	307.686
38.6	65.7037	316.286
38.8	67.3037	311.886
39	65.7037	306.886
39.2	64.9037	306.886
39.4	71.9037	288.486
39.6	72.5037	283.486
39.8	66.3037	302.286
40	61.1037	321.086
40.2	75.3037	317.686
40.4	72.9037	311.686
40.6	65.9037	315.486
40.8	72.9037	301.486
41	76.5037	290.686
41.2	73.3037	290.286
41.4	70.9037	296.686
41.6	68.3037	295.886
41.8	67.7037	306.686
42	70.5037	304.286
42.2	67.5037	307.286
42.4	71.9037	317.486
42.6	68.5037	334.086
42.8	69.7037	316.486
43	74.1037	324.286
43.2	77.7037	328.686
43.4	71.3037	316.886
43.6	80.5037	294.686
43.8	77.9037	305.286
44	66.3037	303.286
44.2	58.9037	309.886
44.4	57.1037	316.086
44.6	54.3037	315.486
44.8	46.1037	301.286
45	45.9037	310.086
45.2	48.9037	295.086
45.4	55.7037	285.486
45.6	49.3037	297.886
45.8	68.7037	316.686
46	77.5037	301.286
46.2	80.7037	297.086
46.4	73.5037	296.086
46.6	70.9037	287.886
46.8	56.9037	287.486
47	49.3037	302.286
47.2	45.7037	301.286
47.4	50.3037	315.886
47.6	60.3037	333.086
47.8	69.5037	338.886
48	74.3037	329.686
48.2	79.9037	339.886
48.4	85.7037	329.486
48.6	83.5037	318.486
48.8	78.1037	313.286
49	77.7037	309.286
49.2	78.7037	300.286
49.4	75.3037	312.686
49.6	77.3037	305.686
49.8	86.7037	303.486
50	89.9037	297.686
50.2	91.9037	292.886
50.4	88.1037	289.686
50.6	86.9037	290.686
50.8	77.9037	294.286
51	78.5037	309.286
51.2	71.1037	323.086
51.4	76.1037	319.486
51.6	72.7037	320.886
51.8	72.3037	320.086
52	70.1037	308.686
52.2	69.9037	308.686
52.4	74.5037	291.486
52.6	82.7037	300.286
52.8	85.3037	303.086
53	79.5037	315.486
53.2	78.9037	319.286
53.4	70.1037	339.886
53.6	67.1037	336.886
53.8	67.1037	327.286
54	64.9037	317.286
54.2	56.5037	312.686
54.4	50.9037	297.486
54.6	47.1037	280.686
54.8	46.1037	286.686
55	54.7037	293.286
55.2	59.7037	294.686
55.4	62.9037	309.886
55.6	61.3037	347.086
55.8	54.3037	335.886
56	63.3037	325.286
56.2	72.9037	337.686
56.4	72.3037	342.486
56.6	79.5037	317.886
56.8	82.9037	334.486
57	78.1037	356.686
57.2	66.9037	342.486
57.4	71.7037	333.086
57.6	68.5037	334.886
57.8	68.1037	327.286
58	67.3037	294.286
58.2	81.3037	287.286
58.4	90.3037	293.886
58.6	83.5037	287.286
58.8	88.1037	298.886
59	74.3037	309.086
59.2	58.5037	332.286
59.4	52.7037	340.286
59.6	57.9037	345.086
59.8	56.3037	331.486
60	68.3037	329.686
60.2	85.1037	288.886
60.4	87.5037	288.286
60.6	85.5037	291.886
60.8	85.9037	309.086
61	79.7037	319.286
61.2	78.1037	351.686
61.4	74.5037	325.886
61.6	75.5037	323.486
61.8	74.9037	307.686
62	84.5037	304.886
62.2	69.5037	300.486
62.4	71.1037	323.886
62.6	68.1037	321.286
62.8	57.9037	328.286
63	45.7037	343.486
63.2	33.1037	339.486
63.4	14.7037	329.886
63.6	0.50372	340.086
63.8	-6.09628	328.286
64	-14.2963	300.286
64.2	-5.49628	301.086
64.4	-4.09628	289.886
64.6	0.30372	284.086
64.8	2.70372	288.286
65	3.30372	291.286
65.2	0.30372	294.886
65.4	-3.69628	291.486
65.6	-4.49628	284.486
65.8	-9.09628	287.486
66	-7.49628	297.086
66.2	-11.6963	291.086
66.4	-12.0963	306.486
66.6	-10.8963	315.286
66.8	-3.49628	305.286
67	-5.69628	313.686
67.2	-6.29628	321.686
67.4	-3.09628	318.486
67.6	-4.49628	311.486
67.8	-6.89628	317.486
68	-11.4963	311.486
68.2	-9.29628	311.486
68.4	-2.09628	306.886
68.6	-4.69628	305.286
68.8	-7.09628	303.486
69	-6.69628	288.486
69.2	-6.69628	288.086
69.4	-16.2963	294.086
69.6	-13.4963	297.886
69.8	-11.6963	287.486
70	-6.09628	285.886
70.2	-4.69628	277.686
70.4	-2.49628	270.286
70.6	-3.29628	273.886
70.8	-4.69628	273.286
71	-7.29628	287.286
71.2	-8.49628	287.486
71.4	-9.89628	290.486
71.6	-12.2963	283.686
71.8	-8.09628	290.686
72	-7.89628	286.686
72.2	-8.09628	288.486
72.4	-6.09628	288.886
72.6	-5.29628	292.086
72.8	-8.89628	299.086
73	-5.49628	300.286
73.2	-5.09628	295.886
73.4	-4.49628	297.086
73.6	-2.29628	285.286
73.8	1.30372	279.286
74	0.70372	271.286
74.2	-1.69628	275.686
74.4	0.70372	283.486
74.6	1.70372	302.686
74.8	2.30372	320.486
75	0.90372	324.286
75.2	2.50372	309.686
75.4	-2.89628	295.486
75.6	-7.49628	286.086
75.8	-13.0963	269.486
76	-17.0963	284.486
76.2	-17.0963	305.886
76.4	-14.0963	303.286
76.6	-13.0963	306.886
76.8	-9.69628	304.486
77	-6.09628	301.286
77.2	-3.89628	296.286
77.4	-7.69628	316.086
77.6	-6.29628	317.286
77.8	-8.89628	329.086
78	-5.49628	333.886
78.2	-7.69628	321.686
78.4	-7.29628	309.486
78.6	-3.29628	304.886
78.8	-5.49628	294.086
79	-5.69628	280.286
79.2	-7.09628	293.686
79.4	-0.69628	290.286
79.6	-6.09628	284.486
79.8	0.30372	282.486
80	-3.49628	275.086
80.2	0.50372	298.686
80.4	-2.09628	343.486
80.6	1.10372	344.286
80.8	0.90372	344.886
81	4.90372	354.886
81.2	2.70372	324.086
81.4	-1.49628	271.886
81.6	-4.69628	285.886
81.8	-5.49628	288.286
82	-3.69628	274.286
82.2	-2.89628	265.086
82.4	-2.09628	271.686
82.6	-1.69628	248.686
82.8	-3.09628	252.086
83	-4.49628	259.086
83.2	-5.09628	271.686
83.4	-0.69628	280.286
83.6	-0.29628	306.686
83.8	-1.49628	297.086
84	-5.49628	302.286
84.2	-6.89628	295.686
84.4	-11.6963	284.486
84.6	-11.2963	268.686
84.8	-7.49628	282.086
85	-6.69628	279.686
85.2	-2.29628	293.086
85.4	1.30372	304.286
85.6	3.10372	315.086
85.8	-2.69628	316.286
86	-3.09628	324.886
86.2	0.70372	314.486
86.4	-1.69628	313.286
86.6	-3.69628	305.086
86.8	-0.09628	304.886
87	-0.89628	303.486
87.2	-9.89628	312.686
87.4	-12.8963	309.886
87.6	-15.4963	320.086
87.8	-20.4963	313.886
88	-18.8963	316.886
88.2	-15.4963	310.486
88.4	-10.4963	313.286
88.6	-4.69628	291.886
88.8	2.50372	278.886
89	5.10372	271.886
89.2	5.90372	264.486
89.4	10.7037	264.486
89.6	10.1037	270.486
89.8	3.90372	285.686
90	3.50372	282.486
90.2	2.50372	291.486
90.4	-4.29628	290.486
90.6	-5.09628	294.486
90.8	-0.69628	301.086
91	-1.29628	303.886
91.2	-2.29628	306.086
91.4	0.10372	294.486
91.6	0.10372	314.286
91.8	-0.89628	307.486
92	-5.09628	310.886
92.2	-6.09628	306.686
92.4	-6.29628	315.286
92.6	-6.69628	286.086
92.8	-3.69628	288.286
93	-3.29628	292.286
93.2	-3.69628	298.486
93.4	-2.89628	296.486
93.6	-2.69628	298.286
93.8	-3.29628	299.486
94	-4.09628	281.286
94.2	-4.29628	264.886
94.4	-8.89628	266.886
94.6	-8.69628	273.286
94.8	-12.6963	270.486
95	-8.69628	293.286
95.2	-6.49628	294.086
95.4	-6.69628	304.686
95.6	-10.6963	313.086
95.8	-10.8963	318.086
96	-12.4963	299.286
96.2	-11.6963	307.886
96.4	-6.49628	313.486
96.6	0.10372	299.886
96.8	0.50372	294.286
97	1.30372	301.086
97.2	5.70372	298.686
97.4	4.70372	289.286
97.6	7.10372	292.486
97.8	9.90372	287.686
98	13.9037	291.886
98.2	9.10372	298.286
98.4	7.30372	295.686
98.6	-0.09628	304.886
98.8	-0.89628	311.886
99	-5.69628	338.286
99.2	-6.29628	330.686
99.4	-5.09628	321.286
99.6	-4.69628	325.086
99.8	-6.09628	322.686
100	-7.49628	293.686
100.2	-10.4963	302.886
100.4	-7.29628	309.686
100.6	-2.69628	298.086
100.8	3.30372	292.286
101	1.50372	297.486
101.2	6.30372	304.286
101.4	-0.69628	310.686
101.6	0.70372	311.486
101.8	-3.29628	317.286
102	-2.89628	301.286
102.2	-2.29628	285.886
102.4	4.10372	279.286
102.6	0.10372	297.486
102.8	-0.09628	298.286
103	3.50372	312.686
103.2	1.50372	326.286
103.4	-2.69628	332.486
103.6	-7.89628	334.686
103.8	-13.4963	319.286
104	-11.2963	320.286
104.2	-8.69628	310.686
104.4	-7.49628	303.686
104.6	-1.29628	275.486
104.8	1.50372	294.886
105	-0.49628	284.286
105.2	-0.29628	276.486
105.4	-2.89628	271.886
105.6	-2.09628	284.686
105.8	-0.29628	277.286
106	-5.09628	279.286
106.2	-0.89628	284.086
106.4	4.70372	290.086
106.6	6.90372	279.686
106.8	9.50372	276.086
107	15.3037	273.086
107.2	10.3037	286.886
107.4	3.70372	290.486
107.6	-2.69628	298.886
107.8	-4.29628	309.886
108	-10.8963	316.486
108.2	-11.0963	306.486
108.4	-7.29628	295.286
108.6	-5.69628	303.086
108.8	-8.29628	292.486
109	-6.69628	280.286
109.2	-7.69628	280.486
109.4	-4.29628	295.686
109.6	-0.69628	323.286
109.8	0.70372	360.486
110	2.10372	421.486
110.2	5.50372	462.086
110.4	6.90372	475.486
110.6	4.10372	442.686
110.8	7.70372	410.086
111	11.9037	364.086
111.2	9.50372	327.886
111.4	6.50372	306.486
111.6	6.50372	298.886
111.8	0.70372	296.286
112	0.90372	305.086
112.2	-1.29628	289.486
112.4	2.70372	294.686
112.6	0.90372	304.086
112.8	11.1037	317.886
113	11.1037	315.286
113.2	15.5037	322.486
113.4	10.1037	310.286
113.6	7.30372	304.486
113.8	2.10372	304.086
114	2.10372	296.286
114.2	-0.89628	307.886
114.4	-2.69628	315.686
114.6	-0.09628	315.486
114.8	1.50372	309.886
115	1.50372	311.686
115.2	1.30372	297.086
115.4	3.90372	288.886
115.6	8.10372	264.486
115.8	4.70372	266.086
116	-1.89628	260.486
116.2	1.90372	271.086
116.4	5.70372	286.886
116.6	6.30372	323.486
116.8	8.70372	322.886
117	14.5037	320.486
117.2	11.7037	310.886
117.4	11.5037	305.686
117.6	7.50372	301.886
117.8	3.70372	300.286
118	1.90372	298.086
118.2	1.30372	310.886
118.4	-3.49628	318.086
118.6	1.90372	310.886
118.8	5.30372	297.886
119	6.30372	312.886
119.2	6.30372	305.686
119.4	10.3037	284.686
119.6	8.10372	281.686
119.8	4.50372	290.086
120	4.10372	290.886
120.2	4.30372	280.486
120.4	-0.49628	295.086
120.6	-5.29628	306.686
120.8	-2.09628	325.486
121	4.50372	316.486
121.2	3.70372	336.486
121.4	3.10372	342.886
121.6	4.10372	330.686
121.8	6.50372	312.086
122	2.50372	319.086
122.2	12.3037	307.886
122.4	12.1037	294.886
122.6	16.5037	289.286
122.8	14.3037	300.086
123	11.7037	295.686
123.2	3.50372	300.886
123.4	4.90372	310.686
123.6	4.90372	325.286
123.8	1.70372	324.086
124	-2.09628	323.686
124.2	0.10372	308.886
124.4	4.10372	303.686
124.6	3.30372	293.486
124.8	4.50372	292.686
125	3.70372	300.686
125.2	1.50372	326.286
125.4	-5.09628	331.486
125.6	-8.69628	345.886
125.8	-12.6963	341.686
126	-9.89628	330.886
126.2	-9.69628	309.086
126.4	-6.29628	295.486
126.6	-2.09628	285.486
126.8	1.90372	281.086
127	8.50372	290.086
127.2	8.90372	304.286
127.4	9.50372	323.086
127.6	10.1037	310.686
127.8	10.9037	305.286
128	7.50372	307.486
128.2	9.70372	294.086
128.4	8.10372	281.886
128.6	5.90372	301.686
128.8	2.90372	308.886
129	-3.89628	302.286
129.2	-6.09628	320.486
129.4	-5.29628	318.086
129.6	-0.49628	309.286
129.8	0.90372	313.486
130	10.9037	315.286
130.2	12.5037	295.886
130.4	15.3037	311.086
130.6	12.9037	317.486
130.8	12.9037	319.286
131	7.10372	310.286
131.2	2.10372	312.286
131.4	-1.29628	298.086
131.6	-7.09628	289.486
131.8	-5.89628	289.886
132	-1.89628	298.286
132.2	-0.29628	305.686
132.4	3.10372	309.886
132.6	9.30372	314.286
132.8	10.9037	311.886
133	5.30372	305.886
133.2	10.9037	320.086
133.4	9.50372	327.686
133.6	8.10372	321.686
133.8	9.30372	320.486
134	11.1037	315.286
134.2	7.90372	307.086
134.4	9.90372	308.886
134.6	9.30372	320.686
134.8	9.50372	337.686
135	16.1037	345.686
135.2	11.3037	339.686
135.4	11.3037	318.486
135.6	7.90372	321.686
135.8	2.30372	285.086
136	-3.69628	274.686
136.2	1.50372	262.486
136.4	-2.69628	274.286
136.6	5.70372	263.286
136.8	11.3037	280.486
137	13.1037	291.686
137.2	16.9037	317.086
137.4	15.9037	318.686
137.6	6.30372	315.686
137.8	0.90372	317.086
138	-2.49628	325.886
138.2	-5.29628	330.486
138.4	-2.49628	329.886
138.6	3.30372	330.886
138.8	5.30372	327.486
139	6.10372	309.086
139.2	2.10372	293.686
139.4	2.50372	287.086
139.6	-1.09628	296.086
139.8	-1.49628	291.886
140	0.90372	306.486
140.2	1.90372	303.486
140.4	4.10372	313.286
140.6	6.10372	320.486
140.8	4.30372	327.086
141	0.90372	326.486
141.2	6.10372	325.886
141.4	7.50372	327.886
141.6	7.50372	309.286
141.8	8.90372	306.086
142	6.70372	301.286
142.2	-0.89628	296.886
142.4	-9.69628	297.086
142.6	-15.4963	296.486
142.8	-11.6963	306.886
143	-7.89628	296.686
143.2	-2.29628	305.486
143.4	2.50372	307.286
143.6	11.5037	322.086
143.8	7.70372	310.086
144	7.10372	325.286
144.2	1.90372	325.086
144.4	3.70372	315.486
144.6	-0.89628	322.686
144.8	-2.89628	328.486
145	-3.49628	330.286
145.2	-1.49628	337.086
145.4	-3.49628	344.286
145.6	-5.29628	331.886
145.8	-4.09628	327.686
146	-5.89628	326.086
146.2	-8.29628	319.486
146.4	-11.4963	319.086
146.6	-8.09628	319.086
146.8	0.30372	330.686
147	4.90372	323.886
147.2	5.90372	328.086
147.4	11.3037	331.686
147.6	13.5037	327.886
147.8	8.10372	315.486
148	6.30372	333.286
148.2	8.30372	331.486
148.4	2.90372	330.086
148.6	4.90372	327.286
148.8	2.10372	332.486
149	4.50372	324.486
149.2	8.30372	326.886
149.4	11.3037	318.086
149.6	8.10372	329.086
149.8	8.50372	336.686
150	10.9037	321.886
150.2	4.90372	331.486
150.4	4.30372	341.686
150.6	4.70372	333.886
150.8	6.10372	331.286
151	1.30372	338.286
151.2	4.10372	320.686
151.4	8.30372	301.486
151.6	3.50372	307.886
151.8	1.30372	308.486
152	3.50372	307.686
152.2	4.90372	306.886
152.4	-1.09628	310.486
152.6	-0.89628	305.286
152.8	2.10372	309.086
153	0.10372	308.286
153.2	2.30372	310.086
153.4	2.10372	310.886
153.6	6.50372	311.486
153.8	6.70372	306.286
154	7.10372	312.286
154.2	-1.29628	326.286
154.4	0.90372	316.286
154.6	-3.09628	321.686
154.8	-1.49628	323.286
155	-1.89628	324.686
155.2	2.30372	322.486
155.4	7.50372	343.486
155.6	9.30372	347.286
155.8	6.70372	342.886
156	10.1037	341.286
156.2	9.50372	327.086
156.4	0.50372	327.886
156.6	-1.29628	317.886
156.8	4.90372	300.686
157	11.3037	289.086
157.2	10.3037	291.286
157.4	13.9037	288.086
157.6	18.5037	299.286
157.8	18.9037	317.886
158	6.90372	318.086
158.2	7.70372	318.286
158.4	9.30372	310.686
158.6	5.30372	297.886
158.8	-0.89628	291.886
159	8.90372	304.086
159.2	15.1037	310.286
159.4	11.9037	315.286
159.6	11.5037	305.286
159.8	9.50372	315.486
160	1.70372	306.886
160.2	-4.69628	297.086
160.4	-1.29628	289.886
160.6	0.50372	307.486
160.8	1.90372	294.086
161	7.10372	304.086
161.2	5.50372	312.286
161.4	6.10372	314.286
161.6	10.3037	311.286
161.8	11.5037	332.286
162	12.5037	329.686
162.2	15.3037	319.286
162.4	12.9037	332.686
162.6	7.10372	337.286
162.8	12.1037	340.686
163	10.1037	348.486
163.2	13.3037	340.486
163.4	12.9037	328.486
163.6	14.5037	328.686
163.8	8.50372	324.886
164	8.70372	325.086
164.2	2.10372	349.686
164.4	5.30372	353.286
164.6	4.30372	337.086
164.8	4.30372	327.486
165	0.90372	326.686
165.2	5.30372	310.886
165.4	1.10372	307.686
165.6	7.10372	321.286
165.8	8.70372	314.886
166	7.70372	318.086
166.2	6.10372	329.686
166.4	4.70372	326.886
166.6	4.10372	339.086
166.8	4.30372	347.686
167	5.30372	332.086
167.2	7.30372	324.886
167.4	9.30372	338.086
167.6	7.70372	336.486
167.8	5.90372	326.286
168	3.10372	339.686
168.2	4.50372	346.886
168.4	8.50372	350.286
168.6	8.90372	338.486
168.8	8.70372	337.686
169	11.1037	322.086
169.2	7.30372	315.886
169.4	5.10372	312.086
169.6	3.90372	301.886
169.8	4.90372	305.086
170	5.90372	324.486
170.2	13.3037	333.486
170.4	15.5037	334.286
170.6	11.9037	356.086
170.8	15.5037	349.886
171	15.5037	330.486
171.2	9.30372	333.886
171.4	5.30372	328.686
171.6	4.50372	311.086
171.8	1.50372	310.686
172	0.90372	317.686
172.2	-2.09628	306.286
172.4	0.10372	304.286
172.6	1.90372	315.486
172.8	8.30372	329.686
173	4.70372	322.086
173.2	8.50372	317.486
173.4	9.50372	319.086
173.6	13.3037	318.086
173.8	3.70372	315.486
174	9.50372	317.686
174.2	9.30372	321.886
174.4	4.50372	321.686
174.6	0.30372	314.686
174.8	5.90372	311.486
175	2.50372	332.686
175.2	2.30372	334.086
175.4	1.10372	322.086
175.6	-0.49628	320.686
175.8	-1.69628	316.286
176	-0.09628	303.286
176.2	-4.09628	293.686
176.4	2.30372	305.086
176.6	3.90372	322.086
176.8	3.90372	335.686
177	4.10372	327.486
177.2	9.10372	339.486
177.4	7.30372	329.686
177.6	8.30372	312.286
177.8	7.30372	314.486
178	7.30372	318.086
178.2	7.10372	313.686
178.4	8.30372	347.886
178.6	12.9037	350.286
178.8	13.5037	336.486
179	15.7037	333.886
179.2	12.3037	332.886
179.4	15.3037	309.286
179.6	11.1037	304.286
179.8	6.50372	301.686
180	3.90372	310.286
180.2	6.10372	305.686
180.4	5.30372	300.486
180.6	5.90372	311.486
180.8	10.1037	310.086
181	7.90372	300.086
181.2	7.50372	321.086
181.4	7.70372	357.886
181.6	10.5037	384.886
181.8	10.3037	420.286
182	15.9037	459.086
182.2	16.5037	470.086
182.4	15.1037	435.686
182.6	12.3037	397.486
182.8	15.1037	381.686
183	13.1037	333.886
183.2	9.70372	322.886
183.4	8.10372	331.686
183.6	6.90372	338.486
183.8	-0.29628	309.686
184	-2.69628	322.086
184.2	5.90372	306.486
184.4	3.10372	293.086
184.6	3.50372	285.486
184.8	6.70372	307.486
185	9.10372	302.086
185.2	0.10372	293.086
185.4	5.70372	297.686
185.6	4.30372	315.486
185.8	4.70372	312.086
186	2.10372	329.686
186.2	2.50372	346.886
186.4	-3.69628	349.086
186.6	1.50372	344.286
186.8	-0.09628	351.486
187	0.50372	322.286
187.2	3.70372	321.686
187.4	6.90372	309.286
187.6	3.10372	306.086
187.8	5.50372	293.086
188	7.10372	308.686
188.2	5.10372	288.686
188.4	4.30372	304.286
188.6	3.50372	303.086
188.8	8.70372	302.686
189	11.1037	313.486
189.2	11.1037	317.086
189.4	10.1037	306.686
189.6	10.1037	300.086
189.8	1.10372	310.886
190	2.30372	317.686
190.2	2.70372	333.486
190.4	5.10372	334.886
190.6	3.70372	344.886
190.8	7.70372	333.886
191	6.10372	319.286
191.2	7.50372	310.286
191.4	6.70372	313.486
191.6	9.90372	316.886
191.8	5.90372	313.886
192	0.50372	318.886
192.2	-0.29628	322.286
192.4	-0.69628	317.486
192.6	-5.89628	324.886
192.8	-3.49628	331.686
193	-0.49628	330.886
193.2	1.30372	326.286
193.4	3.10372	329.486
193.6	8.70372	324.286
193.8	8.50372	308.686
194	6.50372	304.686
194.2	7.10372	299.086
194.4	3.50372	287.486
194.6	0.70372	273.286
194.8	0.90372	291.686
195	3.50372	291.886
195.2	-1.49628	299.086
195.4	2.10372	297.686
195.6	4.30372	310.886
195.8	6.50372	303.486
196	5.90372	311.086
196.2	8.30372	306.286
196.4	7.50372	316.486
196.6	8.10372	307.486
196.8	0.30372	308.686
197	1.30372	318.486
197.2	1.90372	323.286
197.4	-0.09628	330.686
197.6	0.10372	340.886
197.8	4.50372	346.286
198	4.10372	330.486
198.2	7.30372	329.086
198.4	6.90372	329.086
198.6	1.10372	317.086
198.8	2.10372	315.486
199	3.50372	317.286
199.2	1.70372	327.686
199.4	4.10372	325.486
199.6	7.50372	334.686
199.8	6.50372	325.086
200	5.10372	320.086
200.2	3.90372	305.886
200.4	3.70372	309.486
200.6	3.90372	303.086
200.8	8.30372	308.686
201	7.30372	313.486
201.2	3.10372	336.486
201.4	-0.49628	335.486
201.6	-0.09628	343.286
201.8	0.30372	346.886
202	0.10372	345.886
202.2	0.70372	326.686
202.4	6.90372	329.486
202.6	6.50372	321.286
202.8	4.30372	318.686
203	1.10372	319.886
203.2	0.70372	318.286
203.4	-3.49628	317.686
203.6	-6.49628	313.886
203.8	-11.0963	314.886
204	-10.2963	308.286
204.2	-3.89628	314.286
204.4	-1.09628	302.486
204.6	3.30372	307.486
204.8	8.30372	307.086
205	9.50372	307.086
205.2	6.90372	307.686
205.4	7.70372	307.886
205.6	0.30372	295.486
205.8	0.10372	292.886
206	0.30372	296.486
206.2	1.90372	286.486
206.4	-3.09628	300.886
206.6	7.50372	309.686
206.8	6.90372	308.686
207	10.5037	315.686
207.2	7.30372	321.886
207.4	9.10372	328.086
207.6	10.9037	335.886
207.8	9.10372	342.486
208	8.70372	322.086
208.2	7.50372	326.486
208.4	7.50372	317.086
208.6	0.10372	311.086
208.8	3.10372	320.686
209	0.50372	334.086
209.2	2.10372	326.086
209.4	0.30372	331.086
209.6	1.30372	326.286
209.8	1.10372	315.886
210	-5.09628	305.286
210.2	-4.69628	316.686
210.4	-0.09628	309.686
210.6	-0.49628	316.686
210.8	-0.29628	307.286
211	5.10372	313.886
211.2	6.50372	310.486
211.4	5.30372	299.686
211.6	3.70372	295.886
211.8	1.50372	306.286
212	1.90372	300.486
212.2	0.50372	294.086
212.4	-4.09628	306.086
212.6	1.10372	306.486
212.8	-3.49628	303.286
213	-1.49628	314.086
213.2	-1.69628	315.486
213.4	4.70372	318.686
213.6	2.50372	320.486
213.8	12.5037	312.286
214	6.50372	324.486
214.2	4.90372	333.486
214.4	3.10372	331.086
214.6	6.50372	329.886
214.8	3.90372	341.486
215	9.70372	333.086
215.2	14.3037	324.486
215.4	12.7037	315.286
215.6	6.70372	313.886
215.8	1.50372	313.686
216	-0.89628	301.486
216.2	-2.29628	310.886
216.4	2.10372	326.886
216.6	3.30372	332.686
216.8	7.30372	323.486
217	10.1037	318.286
217.2	9.10372	316.686
217.4	9.10372	302.686
217.6	10.3037	298.086
217.8	5.90372	305.486
218	5.70372	321.086
218.2	6.90372	307.686
218.4	2.70372	296.486
218.6	-0.09628	291.286
218.8	2.70372	272.486
219	6.30372	260.086
219.2	10.7037	257.486
219.4	7.70372	267.686
219.6	6.50372	268.486
219.8	7.90372	298.686
220	2.10372	300.686
220.2	-2.69628	324.686
220.4	-0.09628	325.686
220.6	1.10372	327.486
220.8	-3.29628	335.286
221	-0.09628	334.286
221.2	-1.49628	310.486
221.4	1.30372	308.686
221.6	5.70372	310.286
221.8	11.7037	290.286
222	8.10372	315.686
222.2	8.50372	325.286
222.4	1.50372	342.086
222.6	4.90372	338.886
222.8	-0.89628	336.286
223	-3.49628	308.686
223.2	-4.09628	306.886
223.4	3.90372	292.086
223.6	-7.09628	297.486
223.8	-7.29628	298.886
224	-1.89628	306.886
224.2	-5.49628	338.086
224.4	-10.2963	339.086
224.6	-2.89628	332.886
224.8	-2.49628	346.486
225	-5.49628	349.286
225.2	-4.49628	322.886
225.4	-2.49628	312.486
225.6	-6.09628	316.686
225.8	0.10372	312.486
226	-1.49628	323.286
226.2	3.10372	335.086
226.4	2.91885	348.086
226.6	4.94903	341.286
226.8	-2.80583	332.886
227	0.25419	325.286
227.2	2.32901	309.886
227.4	1.80342	315.486
227.6	4.4774	344.886
227.8	15.151	330.086
228	16.2241	316.086
228.2	20.2968	315.086
228.4	17.5692	313.686
228.6	13.841	292.086
228.8	4.71251	311.686
229	6.18356	312.286
229.2	1.8542	311.286
229.4	3.52441	306.086
229.6	2.59421	299.086
229.8	5.86358	296.286
230	5.53254	305.886
230.2	2.40108	310.086
230.4	5.8692	320.286
230.6	16.1369	331.886
230.8	15.2042	323.486
231	11.6711	334.686
231.2	4.7375	349.886
231.4	-1.39647	343.286
231.6	-0.93086	334.486
231.8	5.13433	324.286
232	10.3991	317.086
232.2	20.4635	311.886
232.4	23.7274	302.886
232.6	13.9909	310.886
232.8	10.454	330.486
233	10.1167	318.486
233.2	6.77894	371.486
233.4	6.64078	454.486
233.6	18.3022	516.286
233.8	19.1632	573.686
234	17.4238	612.086
234.2	25.284	601.286
234.4	26.5437	525.886
234.6	16.203	463.486
234.8	12.4619	401.686
235	10.7204	365.286
235.2	3.57849	312.486
235.4	3.63614	304.286
235.6	4.69338	315.886
235.8	5.75019	314.486
236	3.40659	319.686
236.2	7.86257	311.086
236.4	4.11813	316.686
236.6	0.97327	304.086
236.8	0.22799	304.086
237	4.27338	296.086
237.2	1.762	310.686
237.4	8.0679	318.886
237.6	7.62164	305.086
237.8	5.82234	308.886
238	2.30876	315.086
238.2	-1.59812	313.486
238.4	-1.74985	299.486
238.6	4.95453	308.886
238.8	10.267	324.686
239	15.8174	324.086
239.2	14.0546	317.686
239.4	14.7417	326.686
239.6	9.59022	331.686
239.8	8.05915	317.486
240	2.34192	306.486
240.2	3.083	297.686
240.4	-1.36012	307.486
240.6	-1.52171	306.486
240.8	-3.56311	320.486
241	2.43812	337.086
241.2	3.59049	341.486
241.4	9.43362	327.686
241.6	11.1341	329.286
241.8	12.8436	298.486
242	14.1269	288.686
242.2	16.9236	290.086
242.4	14.2977	299.686
242.6	15.2384	291.486
242.8	16.1776	307.486
243	12.2805	306.486
243.2	13.7372	317.086
243.4	13.0916	304.486
243.6	11.0298	304.886
243.8	15.5465	299.086
244	12.6277	300.486
244.2	9.32313	282.086
244.4	5.86595	297.886
244.6	9.18071	297.086
244.8	8.09524	306.086
245	8.55814	315.286
245.2	4.92517	333.486
245.4	8.75339	332.886
245.6	4.84578	333.286
245.8	-1.89868	348.686
246	-0.72053	339.086
246.2	8.72809	371.886
246.4	4.09102	372.686
246.6	4.98668	381.086
246.8	6.10847	379.686
247	8.98985	390.886
247.2	4.92459	360.886
247.4	6.42033	356.486
247.6	5.96672	360.286
247.8	8.65961	332.086
248	6.22055	320.486
248.2	2.83578	319.486
248.4	5.82424	310.286
248.6	13.6109	313.286
248.8	13.6928	326.286
249	13.4433	323.086
249.2	14.8318	320.486
249.4	18.1982	321.486
249.6	12.5625	312.886
249.8	17.8629	322.886
250	19.4861	332.086
250.2	23.2693	340.086
250.4	12.6675	340.886
250.6	9.22462	340.686
250.8	0.04362	320.286
251	-0.84306	332.086
251.2	-7.24504	326.886
251.4	-0.02616	329.086
251.6	-0.95354	333.486
251.8	-1.93872	342.886
252	0.30254	333.686
252.2	3.86687	334.286
252.4	1.21696	357.086
252.6	6.55849	360.286
252.8	8.22282	356.286
253	6.41706	369.686
253.2	9.87037	370.086
253.4	15.7953	339.886
253.6	10.5528	337.486
253.8	12.438	357.686
254	11.2645	345.886
254.2	7.31899	349.686
254.4	5.69737	351.086
254.6	14.4059	340.686
254.8	15.9266	318.286
255	18.0936	317.286
255.2	19.1443	302.686
255.4	19.6267	308.086
255.6	11.6713	308.086
255.8	8.14399	312.886
256	3.51297	311.486
256.2	4.78135	314.886
256.4	0.52142	305.286
256.6	1.89276	317.686
256.8	6.68611	327.886
257	16.1252	332.086
257.2	13.0235	324.886
257.4	12.8433	329.886
257.6	14.7543	320.886
257.8	15.1453	305.686
258	8.9847	303.486
258.2	11.2	308.286
258.4	11.0791	323.486
258.6	13.1418	324.886
258.8	8.94784	337.286
259	6.41424	341.886
259.2	3.86094	347.686
259.4	5.93902	319.286
259.6	5.38138	316.686
259.8	6.20938	306.486
260	10.1955	296.286
260.2	15.1287	299.886
260.4	17.0031	308.086
260.6	10.4605	307.086
260.8	8.44345	312.886
261	3.77039	306.086
261.2	-1.75244	299.086
261.4	-4.84385	310.486
261.6	0.93984	331.286
261.8	0.88104	332.086
262	0.53821	340.486
262.2	0.2762	332.486
262.4	0.2143	322.686
262.6	1.75358	296.886
262.8	1.08576	292.686
263	1.03743	299.886
263.2	1.67046	306.486
263.4	11.6295	312.886
263.6	9.86474	327.286
263.8	11.9149	316.486
264	18.6818	301.486
264.2	23.0525	303.286
264.4	15.1187	311.486
264.6	12.8476	303.486
264.8	14.6988	314.686
265	7.28512	323.086
265.2	6.69671	308.286
265.4	4.1508	302.286
265.6	3.19255	291.286
265.8	4.45663	297.686
266	9.20055	299.086
266.2	4.8248	318.286
266.4	6.93276	316.886
266.6	10.141	326.886
266.8	6.90376	315.286
267	7.98327	321.286
267.2	17.6897	305.686
267.4	20.6087	298.886
267.6	19.5665	306.486
267.8	19.5412	312.286
268	15.0067	298.086
268.2	8.11563	306.886
268.4	1.75961	320.086
268.6	0.01541	308.486
268.8	-1.49311	307.286
269	1.32268	312.686
269.2	1.923	323.086
269.4	9.11195	297.886
269.6	9.74408	299.086
269.8	11.2994	301.086
270	7.53634	308.686
270.2	5.52795	301.286
270.4	4.56207	317.686
270.6	3.18877	329.886
270.8	3.23407	332.286
271	8.20043	332.686
271.2	13.2841	329.886
271.4	11.2597	324.886
271.6	13.0127	322.886
271.8	14.8961	322.686
272	15.0177	314.086
272.2	11.8077	310.486
272.4	7.41757	311.886
272.6	8.32905	311.886
272.8	6.09266	309.886
273	4.26081	311.686
273.2	2.25933	324.886
273.4	2.93882	325.886
273.6	7.47065	321.286
273.8	10.5582	334.286
274	10.8569	330.686
274.2	18.6061	328.486
274.4	18.9407	338.686
274.6	17.355	338.486
274.8	10.0869	324.086
275	12.1029	334.886
275.2	4.41292	330.886
275.4	12.3733	316.886
275.6	3.94563	312.286
275.8	3.81406	308.686
276	1.40765	299.886
276.2	2.6689	302.686
276.4	-7.43831	303.886
276.6	-0.33047	312.886
276.8	6.99642	312.086
277	6.15266	314.086
277.2	10.5002	307.286
277.4	17.5574	303.686
277.6	13.7035	303.886
277.8	11.6068	319.686
278	13.523	301.286
278.2	6.3804	299.886
278.4	2.68968	320.886
278.6	6.09764	304.686
278.8	9.27843	295.086
279	7.16018	314.486
279.2	9.26991	325.886
279.4	6.17589	311.686
279.6	3.159	311.486
279.8	1.95698	307.286
280	3.36781	320.886
280.2	2.18385	321.686
280.4	8.18029	325.686
280.6	11.3055	342.686
280.8	10.2285	345.886
281	12.9494	336.686
281.2	13.6681	329.886
281.4	19.9847	325.686
281.6	21.0991	315.886
281.8	19.0114	313.286
282	20.7215	303.486
282.2	18.4295	304.086
282.4	9.33526	308.886
282.6	5.8389	295.086
282.8	6.34039	294.086
283	-2.36027	301.086
283.2	3.3369	290.686
283.4	5.43193	289.086
283.6	4.32479	302.886
283.8	5.21551	306.286
284	11.7041	309.286
284.2	14.3905	315.086
284.4	10.6747	308.286
284.6	11.3568	324.086
284.8	10.4367	318.686
285	7.51453	313.686
285.2	0.39015	308.286
285.4	0.86363	320.086
285.6	-2.86506	305.486
285.8	-4.39589	302.886
286	-3.72889	292.686
286.2	-1.66404	299.086
286.4	-3.00134	295.486
286.6	4.4592	298.886
286.8	6.31759	300.886
287	7.17382	312.086
287.2	9.42789	303.886
287.4	16.0798	315.886
287.6	14.5296	330.486
287.8	16.5772	326.286
288	14.0227	327.286
288.2	17.6659	337.686
288.4	16.3071	321.886
288.6	13.5461	310.086
288.8	13.5829	316.286
289	18.0176	308.886
289.2	12.6501	307.086
289.4	7.28049	307.486
289.6	7.90871	317.086
289.8	3.13477	314.286
290	-0.04133	322.286
290.2	2.58042	337.686
290.4	5.43696	340.486
290.6	0.32872	329.286
290.8	-0.54388	325.486
291	-0.18039	322.286
291.2	-5.38039	305.486
291.4	5.61961	307.886
291.6	8.61961	307.886
291.8	11.6196	324.686
292	5.61961	321.486
292.2	4.61961	322.086
292.4	-2.58039	308.486
292.6	3.01961	319.886
292.8	5.21961	311.086
293	9.61961	311.686
293.2	16.6196	322.286
293.4	16.6196	322.886
293.6	13.2196	314.086
293.8	10.4196	312.486
294	14.6196	323.086
294.2	8.21961	308.086
294.4	0.01961	312.686
294.6	-9.38039	300.686
294.8	-11.9804	302.086
295	-14.7804	287.886
295.2	-13.5804	290.486
295.4	-10.5804	295.686
295.6	-4.98039	304.286
295.8	-7.18039	299.286
296	-9.98039	302.086
296.2	-9.58039	314.286
296.4	-11.5804	316.286
296.6	-10.9804	304.686
296.8	-9.58039	311.286
297	-8.38039	312.486
297.2	-6.78039	298.686
297.4	-7.78039	289.686
297.6	-10.3804	319.286
297.8	-9.18039	326.286
298	-8.58039	322.686
298.2	-8.58039	339.886
298.4	-8.98039	352.886
298.6	-1.78039	322.286
298.8	-1.38039	309.086
299	0.41961	307.286
299.2	-0.98039	287.086
299.4	2.61961	311.886
299.6	5.81961	352.886
299.8	13.0196	382.286
300	13.8196	410.286

## Sheet: Fig.3c
Fig. 3c
Probability density of displacement times
H-DA vs DA					H-DA vs CX					H-CX vs CX
Data			Fit		Data			Fit		Data			Fit
Time (s)	Probability density (s-1)	Error	Time (s)	Fit	Time (s)	Probability density (s-1)	Error	Time (s)	Fit	Time (s)	Probability density (s-1)	Error	Time (s)	Fit
1.25	0.20938	0.01766	0	2.26396e+27	1.25	0.2022	0.01482	0	0.96554	1.25	0.14894	0.01994	0	2.70362e+30
3.75	0.0625	0.01284	0.2	0.23784	3.75	0.03516	0.0084	0.2	0.68309	3.75	0.05106	0.01377	0.2	0.05099
7.5	0.03906	0.00701	0.4	0.22465	7.5	0.02967	0.00527	0.4	0.4874	7.5	0.02979	0.00734	0.4	0.05028
55	0.000954861	0.000275253	0.6	0.21219	55	0.00244	0.000341055	0.6	0.35171	55	0.00284	0.000499713	0.6	0.04959
150	0.0003125	0.000153789	0.8	0.20042	150	0.00032967	0.00013235	0.8	0.25752	150	0.000744681	0.00027078	0.8	0.04891
250	7.8125e-05	7.78192e-05	1	0.18931	250	5.49451e-05	5.47939e-05	1	0.19202	250	0.000212766	0.000148839	1	0.04824
			1.2	0.17882				1.2	0.14638				1.2	0.04757
			1.4	0.16892				1.4	0.11448				1.4	0.04692
			1.6	0.15957				1.6	0.09208				1.6	0.04628
			1.8	0.15074				1.8	0.07626				1.8	0.04565
			2	0.1424				2	0.065				2	0.04502
			2.2	0.13453				2.2	0.05691				2.2	0.04441
			2.4	0.12709				2.4	0.05101				2.4	0.0438
			2.6	0.12007				2.6	0.04663				2.6	0.0432
			2.8	0.11344				2.8	0.04332				2.8	0.04262
			3	0.10718				3	0.04075				3	0.04204
			3.2	0.10127				3.2	0.03871				3.2	0.04147
			3.4	0.09569				3.4	0.03703				3.4	0.0409
			3.6	0.09042				3.6	0.03561				3.6	0.04035
			3.8	0.08545				3.8	0.03438				3.8	0.0398
			4	0.08075				4	0.03328				4	0.03926
			4.2	0.07631				4.2	0.03229				4.2	0.03873
			4.4	0.07213				4.4	0.03137				4.4	0.03821
			4.6	0.06817				4.6	0.03052				4.6	0.0377
			4.8	0.06444				4.8	0.02971				4.8	0.03719
			5	0.06091				5	0.02894				5	0.03669
			5.2	0.05758				5.2	0.0282				5.2	0.0362
			5.4	0.05443				5.4	0.02749				5.4	0.03571
			5.6	0.05146				5.6	0.0268				5.6	0.03523
			5.8	0.04866				5.8	0.02614				5.8	0.03476
			6	0.04601				6	0.02549				6	0.0343
			6.2	0.04351				6.2	0.02487				6.2	0.03384
			6.4	0.04115				6.4	0.02427				6.4	0.03339
			6.6	0.03892				6.6	0.02368				6.6	0.03294
			6.8	0.03682				6.8	0.02311				6.8	0.0325
			7	0.03483				7	0.02255				7	0.03207
			7.2	0.03295				7.2	0.02201				7.2	0.03165
			7.4	0.03118				7.4	0.02149				7.4	0.03123
			7.6	0.02951				7.6	0.02097				7.6	0.03082
			7.8	0.02793				7.8	0.02048				7.8	0.03041
			8	0.02644				8	0.02				8	0.03001
			8.2	0.02503				8.2	0.01953				8.2	0.02961
			8.4	0.0237				8.4	0.01907				8.4	0.02922
			8.6	0.02244				8.6	0.01862				8.6	0.02884
			8.8	0.02125				8.8	0.01819				8.8	0.02846
			9	0.02013				9	0.01777				9	0.02809
			9.2	0.01907				9.2	0.01736				9.2	0.02772
			9.4	0.01808				9.4	0.01696				9.4	0.02736
			9.6	0.01713				9.6	0.01658				9.6	0.027
			9.8	0.01624				9.8	0.0162				9.8	0.02665
			10	0.0154				10	0.01583				10	0.02631
			10.2	0.0146				10.2	0.01548				10.2	0.02596
			10.4	0.01385				10.4	0.01513				10.4	0.02563
			10.6	0.01315				10.6	0.01479				10.6	0.0253
			10.8	0.01248				10.8	0.01446				10.8	0.02497
			11	0.01184				11	0.01414				11	0.02465
			11.2	0.01125				11.2	0.01383				11.2	0.02433
			11.4	0.01068				11.4	0.01353				11.4	0.02402
			11.6	0.01015				11.6	0.01323				11.6	0.02371
			11.8	0.00965				11.8	0.01295				11.8	0.02341
			12	0.00917				12	0.01267				12	0.02311
			12.2	0.00873				12.2	0.0124				12.2	0.02281
			12.4	0.0083				12.4	0.01213				12.4	0.02252
			12.6	0.0079				12.6	0.01187				12.6	0.02224
			12.8	0.00753				12.8	0.01162				12.8	0.02196
			13	0.00717				13	0.01138				13	0.02168
			13.2	0.00683				13.2	0.01114				13.2	0.0214
			13.4	0.00651				13.4	0.01091				13.4	0.02113
			13.6	0.00621				13.6	0.01069				13.6	0.02087
			13.8	0.00593				13.8	0.01047				13.8	0.0206
			14	0.00566				14	0.01026				14	0.02035
			14.2	0.00541				14.2	0.01005				14.2	0.02009
			14.4	0.00517				14.4	0.00985				14.4	0.01984
			14.6	0.00494				14.6	0.00965				14.6	0.01959
			14.8	0.00473				14.8	0.00946				14.8	0.01935
			15	0.00453				15	0.00927				15	0.01911
			15.2	0.00434				15.2	0.00909				15.2	0.01887
			15.4	0.00416				15.4	0.00891				15.4	0.01864
			15.6	0.00399				15.6	0.00874				15.6	0.01841
			15.8	0.00382				15.8	0.00858				15.8	0.01818
			16	0.00367				16	0.00841				16	0.01796
			16.2	0.00353				16.2	0.00825				16.2	0.01774
			16.4	0.00339				16.4	0.0081				16.4	0.01752
			16.6	0.00327				16.6	0.00795				16.6	0.01731
			16.8	0.00315				16.8	0.0078				16.8	0.0171
			17	0.00303				17	0.00766				17	0.01689
			17.2	0.00292				17.2	0.00752				17.2	0.01668
			17.4	0.00282				17.4	0.00738				17.4	0.01648
			17.6	0.00272				17.6	0.00725				17.6	0.01628
			17.8	0.00263				17.8	0.00712				17.8	0.01609
			18	0.00255				18	0.007				18	0.01589
			18.2	0.00246				18.2	0.00688				18.2	0.0157
			18.4	0.00239				18.4	0.00676				18.4	0.01551
			18.6	0.00231				18.6	0.00664				18.6	0.01533
			18.8	0.00225				18.8	0.00653				18.8	0.01515
			19	0.00218				19	0.00642				19	0.01497
			19.2	0.00212				19.2	0.00631				19.2	0.01479
			19.4	0.00206				19.4	0.00621				19.4	0.01461
			19.6	0.00201				19.6	0.00611				19.6	0.01444
			19.8	0.00195				19.8	0.00601				19.8	0.01427
			20	0.0019				20	0.00591				20	0.0141
			20.2	0.00186				20.2	0.00582				20.2	0.01394
			20.4	0.00181				20.4	0.00573				20.4	0.01378
			20.6	0.00177				20.6	0.00564				20.6	0.01362
			20.8	0.00173				20.8	0.00555				20.8	0.01346
			21	0.0017				21	0.00546				21	0.0133
			21.2	0.00166				21.2	0.00538				21.2	0.01315
			21.4	0.00163				21.4	0.0053				21.4	0.013
			21.6	0.00159				21.6	0.00522				21.6	0.01285
			21.8	0.00156				21.8	0.00514				21.8	0.0127
			22	0.00154				22	0.00507				22	0.01256
			22.2	0.00151				22.2	0.005				22.2	0.01241
			22.4	0.00148				22.4	0.00493				22.4	0.01227
			22.6	0.00146				22.6	0.00486				22.6	0.01213
			22.8	0.00144				22.8	0.00479				22.8	0.012
			23	0.00141				23	0.00472				23	0.01186
			23.2	0.00139				23.2	0.00466				23.2	0.01173
			23.4	0.00137				23.4	0.00459				23.4	0.0116
			23.6	0.00136				23.6	0.00453				23.6	0.01147
			23.8	0.00134				23.8	0.00447				23.8	0.01134
			24	0.00132				24	0.00441				24	0.01121
			24.2	0.00131				24.2	0.00436				24.2	0.01109
			24.4	0.00129				24.4	0.0043				24.4	0.01097
			24.6	0.00128				24.6	0.00425				24.6	0.01085
			24.8	0.00126				24.8	0.00419				24.8	0.01073
			25	0.00125				25	0.00414				25	0.01061
			25.2	0.00124				25.2	0.00409				25.2	0.01049
			25.4	0.00123				25.4	0.00404				25.4	0.01038
			25.6	0.00121				25.6	0.00399				25.6	0.01027
			25.8	0.0012				25.8	0.00395				25.8	0.01016
			26	0.00119				26	0.0039				26	0.01005
			26.2	0.00118				26.2	0.00385				26.2	0.00994
			26.4	0.00117				26.4	0.00381				26.4	0.00983
			26.6	0.00117				26.6	0.00377				26.6	0.00973
			26.8	0.00116				26.8	0.00373				26.8	0.00963
			27	0.00115				27	0.00368				27	0.00952
			27.2	0.00114				27.2	0.00364				27.2	0.00942
			27.4	0.00113				27.4	0.0036				27.4	0.00932
			27.6	0.00113				27.6	0.00357				27.6	0.00923
			27.8	0.00112				27.8	0.00353				27.8	0.00913
			28	0.00111				28	0.00349				28	0.00904
			28.2	0.00111				28.2	0.00346				28.2	0.00894
			28.4	0.0011				28.4	0.00342				28.4	0.00885
			28.6	0.0011				28.6	0.00339				28.6	0.00876
			28.8	0.00109				28.8	0.00335				28.8	0.00867
			29	0.00109				29	0.00332				29	0.00858
			29.2	0.00108				29.2	0.00329				29.2	0.00849
			29.4	0.00108				29.4	0.00326				29.4	0.00841
			29.6	0.00107				29.6	0.00323				29.6	0.00832
			29.8	0.00107				29.8	0.0032				29.8	0.00824
			30	0.00106				30	0.00317				30	0.00816
			30.2	0.00106				30.2	0.00314				30.2	0.00807
			30.4	0.00106				30.4	0.00311				30.4	0.00799
			30.6	0.00105				30.6	0.00308				30.6	0.00792
			30.8	0.00105				30.8	0.00305				30.8	0.00784
			31	0.00104				31	0.00303				31	0.00776
			31.2	0.00104				31.2	0.003				31.2	0.00768
			31.4	0.00104				31.4	0.00298				31.4	0.00761
			31.6	0.00103				31.6	0.00295				31.6	0.00754
			31.8	0.00103				31.8	0.00293				31.8	0.00746
			32	0.00103				32	0.0029				32	0.00739
			32.2	0.00103				32.2	0.00288				32.2	0.00732
			32.4	0.00102				32.4	0.00286				32.4	0.00725
			32.6	0.00102				32.6	0.00283				32.6	0.00718
			32.8	0.00102				32.8	0.00281				32.8	0.00711
			33	0.00101				33	0.00279				33	0.00704
			33.2	0.00101				33.2	0.00277				33.2	0.00698
			33.4	0.00101				33.4	0.00275				33.4	0.00691
			33.6	0.00101				33.6	0.00273				33.6	0.00685
			33.8	0.001				33.8	0.00271				33.8	0.00679
			34	0.001				34	0.00269				34	0.00672
			34.2	0.001				34.2	0.00267				34.2	0.00666
			34.4	0.000997878				34.4	0.00265				34.4	0.0066
			34.6	0.000995671				34.6	0.00263				34.6	0.00654
			34.8	0.000993507				34.8	0.00261				34.8	0.00648
			35	0.000991383				35	0.00259				35	0.00642
			35.2	0.000989297				35.2	0.00257				35.2	0.00636
			35.4	0.000987247				35.4	0.00256				35.4	0.00631
			35.6	0.000985231				35.6	0.00254				35.6	0.00625
			35.8	0.000983248				35.8	0.00252				35.8	0.00619
			36	0.000981295				36	0.00251				36	0.00614
			36.2	0.000979372				36.2	0.00249				36.2	0.00609
			36.4	0.000977477				36.4	0.00247				36.4	0.00603
			36.6	0.000975607				36.6	0.00246				36.6	0.00598
			36.8	0.000973763				36.8	0.00244				36.8	0.00593
			37	0.000971942				37	0.00243				37	0.00588
			37.2	0.000970143				37.2	0.00241				37.2	0.00583
			37.4	0.000968366				37.4	0.0024				37.4	0.00578
			37.6	0.000966609				37.6	0.00238				37.6	0.00573
			37.8	0.000964872				37.8	0.00237				37.8	0.00568
			38	0.000963152				38	0.00235				38	0.00563
			38.2	0.00096145				38.2	0.00234				38.2	0.00558
			38.4	0.000959765				38.4	0.00233				38.4	0.00554
			38.6	0.000958095				38.6	0.00231				38.6	0.00549
			38.8	0.00095644				38.8	0.0023				38.8	0.00544
			39	0.000954799				39	0.00229				39	0.0054
			39.2	0.000953172				39.2	0.00227				39.2	0.00535
			39.4	0.000951558				39.4	0.00226				39.4	0.00531
			39.6	0.000949956				39.6	0.00225				39.6	0.00527
			39.8	0.000948366				39.8	0.00224				39.8	0.00522
			40	0.000946787				40	0.00222				40	0.00518
			40.2	0.000945219				40.2	0.00221				40.2	0.00514
			40.4	0.000943661				40.4	0.0022				40.4	0.0051
			40.6	0.000942113				40.6	0.00219				40.6	0.00506
			40.8	0.000940574				40.8	0.00218				40.8	0.00502
			41	0.000939044				41	0.00216				41	0.00498
			41.2	0.000937523				41.2	0.00215				41.2	0.00494
			41.4	0.00093601				41.4	0.00214				41.4	0.0049
			41.6	0.000934504				41.6	0.00213				41.6	0.00486
			41.8	0.000933007				41.8	0.00212				41.8	0.00483
			42	0.000931516				42	0.00211				42	0.00479
			42.2	0.000930032				42.2	0.0021				42.2	0.00475
			42.4	0.000928556				42.4	0.00209				42.4	0.00472
			42.6	0.000927085				42.6	0.00208				42.6	0.00468
			42.8	0.000925621				42.8	0.00207				42.8	0.00465
			43	0.000924162				43	0.00206				43	0.00461
			43.2	0.000922709				43.2	0.00205				43.2	0.00458
			43.4	0.000921262				43.4	0.00204				43.4	0.00454
			43.6	0.00091982				43.6	0.00203				43.6	0.00451
			43.8	0.000918383				43.8	0.00202				43.8	0.00448
			44	0.000916952				44	0.00201				44	0.00444
			44.2	0.000915525				44.2	0.002				44.2	0.00441
			44.4	0.000914102				44.4	0.00199				44.4	0.00438
			44.6	0.000912684				44.6	0.00198				44.6	0.00435
			44.8	0.000911271				44.8	0.00197				44.8	0.00432
			45	0.000909862				45	0.00196				45	0.00429
			45.2	0.000908457				45.2	0.00195				45.2	0.00426
			45.4	0.000907055				45.4	0.00195				45.4	0.00423
			45.6	0.000905658				45.6	0.00194				45.6	0.0042
			45.8	0.000904265				45.8	0.00193				45.8	0.00417
			46	0.000902875				46	0.00192				46	0.00414
			46.2	0.000901488				46.2	0.00191				46.2	0.00411
			46.4	0.000900106				46.4	0.0019				46.4	0.00408
			46.6	0.000898726				46.6	0.00189				46.6	0.00406
			46.8	0.00089735				46.8	0.00189				46.8	0.00403
			47	0.000895978				47	0.00188				47	0.004
			47.2	0.000894608				47.2	0.00187				47.2	0.00397
			47.4	0.000893242				47.4	0.00186				47.4	0.00395
			47.6	0.000891878				47.6	0.00185				47.6	0.00392
			47.8	0.000890518				47.8	0.00185				47.8	0.0039
			48	0.00088916				48	0.00184				48	0.00387
			48.2	0.000887806				48.2	0.00183				48.2	0.00385
			48.4	0.000886454				48.4	0.00182				48.4	0.00382
			48.6	0.000885105				48.6	0.00181				48.6	0.0038
			48.8	0.000883759				48.8	0.00181				48.8	0.00377
			49	0.000882415				49	0.0018				49	0.00375
			49.2	0.000881074				49.2	0.00179				49.2	0.00372
			49.4	0.000879736				49.4	0.00178				49.4	0.0037
			49.6	0.0008784				49.6	0.00178				49.6	0.00368
			49.8	0.000877067				49.8	0.00177				49.8	0.00365
			50	0.000875737				50	0.00176				50	0.00363
			50.2	0.000874409				50.2	0.00176				50.2	0.00361
			50.4	0.000873083				50.4	0.00175				50.4	0.00359
			50.6	0.00087176				50.6	0.00174				50.6	0.00357
			50.8	0.000870439				50.8	0.00173				50.8	0.00354
			51	0.00086912				51	0.00173				51	0.00352
			51.2	0.000867804				51.2	0.00172				51.2	0.0035
			51.4	0.00086649				51.4	0.00171				51.4	0.00348
			51.6	0.000865179				51.6	0.00171				51.6	0.00346
			51.8	0.000863869				51.8	0.0017				51.8	0.00344
			52	0.000862562				52	0.00169				52	0.00342
			52.2	0.000861257				52.2	0.00169				52.2	0.0034
			52.4	0.000859955				52.4	0.00168				52.4	0.00338
			52.6	0.000858654				52.6	0.00167				52.6	0.00336
			52.8	0.000857356				52.8	0.00167				52.8	0.00334
			53	0.00085606				53	0.00166				53	0.00332
			53.2	0.000854766				53.2	0.00165				53.2	0.0033
			53.4	0.000853475				53.4	0.00165				53.4	0.00328
			53.6	0.000852185				53.6	0.00164				53.6	0.00327
			53.8	0.000850898				53.8	0.00164				53.8	0.00325
			54	0.000849612				54	0.00163				54	0.00323
			54.2	0.000848329				54.2	0.00162				54.2	0.00321
			54.4	0.000847048				54.4	0.00162				54.4	0.00319
			54.6	0.000845768				54.6	0.00161				54.6	0.00318
			54.8	0.000844491				54.8	0.0016				54.8	0.00316
			55	0.000843216				55	0.0016				55	0.00314
			55.2	0.000841943				55.2	0.00159				55.2	0.00313
			55.4	0.000840672				55.4	0.00159				55.4	0.00311
			55.6	0.000839403				55.6	0.00158				55.6	0.00309
			55.8	0.000838136				55.8	0.00157				55.8	0.00308
			56	0.000836871				56	0.00157				56	0.00306
			56.2	0.000835608				56.2	0.00156				56.2	0.00304
			56.4	0.000834347				56.4	0.00156				56.4	0.00303
			56.6	0.000833088				56.6	0.00155				56.6	0.00301
			56.8	0.000831831				56.8	0.00155				56.8	0.003
			57	0.000830576				57	0.00154				57	0.00298
			57.2	0.000829323				57.2	0.00153				57.2	0.00297
			57.4	0.000828072				57.4	0.00153				57.4	0.00295
			57.6	0.000826822				57.6	0.00152				57.6	0.00294
			57.8	0.000825575				57.8	0.00152				57.8	0.00292
			58	0.00082433				58	0.00151				58	0.00291
			58.2	0.000823086				58.2	0.00151				58.2	0.00289
			58.4	0.000821845				58.4	0.0015				58.4	0.00288
			58.6	0.000820605				58.6	0.00149				58.6	0.00286
			58.8	0.000819367				58.8	0.00149				58.8	0.00285
			59	0.000818132				59	0.00148				59	0.00284
			59.2	0.000816898				59.2	0.00148				59.2	0.00282
			59.4	0.000815666				59.4	0.00147				59.4	0.00281
			59.6	0.000814436				59.6	0.00147				59.6	0.0028
			59.8	0.000813207				59.8	0.00146				59.8	0.00278
			60	0.000811981				60	0.00146				60	0.00277
			60.2	0.000810756				60.2	0.00145				60.2	0.00276
			60.4	0.000809534				60.4	0.00145				60.4	0.00274
			60.6	0.000808313				60.6	0.00144				60.6	0.00273
			60.8	0.000807094				60.8	0.00144				60.8	0.00272
			61	0.000805877				61	0.00143				61	0.00271
			61.2	0.000804662				61.2	0.00143				61.2	0.00269
			61.4	0.000803449				61.4	0.00142				61.4	0.00268
			61.6	0.000802237				61.6	0.00142				61.6	0.00267
			61.8	0.000801027				61.8	0.00141				61.8	0.00266
			62	0.00079982				62	0.00141				62	0.00264
			62.2	0.000798614				62.2	0.0014				62.2	0.00263
			62.4	0.00079741				62.4	0.0014				62.4	0.00262
			62.6	0.000796207				62.6	0.00139				62.6	0.00261
			62.8	0.000795007				62.8	0.00139				62.8	0.0026
			63	0.000793808				63	0.00138				63	0.00259
			63.2	0.000792611				63.2	0.00138				63.2	0.00258
			63.4	0.000791416				63.4	0.00137				63.4	0.00256
			63.6	0.000790223				63.6	0.00137				63.6	0.00255
			63.8	0.000789032				63.8	0.00136				63.8	0.00254
			64	0.000787842				64	0.00136				64	0.00253
			64.2	0.000786654				64.2	0.00135				64.2	0.00252
			64.4	0.000785468				64.4	0.00135				64.4	0.00251
			64.6	0.000784284				64.6	0.00134				64.6	0.0025
			64.8	0.000783102				64.8	0.00134				64.8	0.00249
			65	0.000781921				65	0.00133				65	0.00248
			65.2	0.000780742				65.2	0.00133				65.2	0.00247
			65.4	0.000779565				65.4	0.00132				65.4	0.00246
			65.6	0.00077839				65.6	0.00132				65.6	0.00245
			65.8	0.000777216				65.8	0.00131				65.8	0.00244
			66	0.000776045				66	0.00131				66	0.00243
			66.2	0.000774875				66.2	0.0013				66.2	0.00242
			66.4	0.000773706				66.4	0.0013				66.4	0.00241
			66.6	0.00077254				66.6	0.00129				66.6	0.0024
			66.8	0.000771375				66.8	0.00129				66.8	0.00239
			67	0.000770213				67	0.00129				67	0.00238
			67.2	0.000769051				67.2	0.00128				67.2	0.00237
			67.4	0.000767892				67.4	0.00128				67.4	0.00236
			67.6	0.000766734				67.6	0.00127				67.6	0.00235
			67.8	0.000765578				67.8	0.00127				67.8	0.00234
			68	0.000764424				68	0.00126				68	0.00233
			68.2	0.000763272				68.2	0.00126				68.2	0.00232
			68.4	0.000762121				68.4	0.00125				68.4	0.00232
			68.6	0.000760972				68.6	0.00125				68.6	0.00231
			68.8	0.000759825				68.8	0.00125				68.8	0.0023
			69	0.00075868				69	0.00124				69	0.00229
			69.2	0.000757536				69.2	0.00124				69.2	0.00228
			69.4	0.000756394				69.4	0.00123				69.4	0.00227
			69.6	0.000755254				69.6	0.00123				69.6	0.00226
			69.8	0.000754115				69.8	0.00122				69.8	0.00225
			70	0.000752978				70	0.00122				70	0.00225
			70.2	0.000751843				70.2	0.00122				70.2	0.00224
			70.4	0.00075071				70.4	0.00121				70.4	0.00223
			70.6	0.000749578				70.6	0.00121				70.6	0.00222
			70.8	0.000748448				70.8	0.0012				70.8	0.00221
			71	0.00074732				71	0.0012				71	0.00221
			71.2	0.000746193				71.2	0.00119				71.2	0.0022
			71.4	0.000745068				71.4	0.00119				71.4	0.00219
			71.6	0.000743945				71.6	0.00119				71.6	0.00218
			71.8	0.000742824				71.8	0.00118				71.8	0.00217
			72	0.000741704				72	0.00118				72	0.00217
			72.2	0.000740586				72.2	0.00117				72.2	0.00216
			72.4	0.000739469				72.4	0.00117				72.4	0.00215
			72.6	0.000738355				72.6	0.00117				72.6	0.00214
			72.8	0.000737242				72.8	0.00116				72.8	0.00214
			73	0.00073613				73	0.00116				73	0.00213
			73.2	0.00073502				73.2	0.00115				73.2	0.00212
			73.4	0.000733912				73.4	0.00115				73.4	0.00211
			73.6	0.000732806				73.6	0.00115				73.6	0.00211
			73.8	0.000731701				73.8	0.00114				73.8	0.0021
			74	0.000730598				74	0.00114				74	0.00209
			74.2	0.000729497				74.2	0.00113				74.2	0.00208
			74.4	0.000728397				74.4	0.00113				74.4	0.00208
			74.6	0.000727299				74.6	0.00113				74.6	0.00207
			74.8	0.000726203				74.8	0.00112				74.8	0.00206
			75	0.000725108				75	0.00112				75	0.00206
			75.2	0.000724015				75.2	0.00111				75.2	0.00205
			75.4	0.000722923				75.4	0.00111				75.4	0.00204
			75.6	0.000721834				75.6	0.00111				75.6	0.00204
			75.8	0.000720746				75.8	0.0011				75.8	0.00203
			76	0.000719659				76	0.0011				76	0.00202
			76.2	0.000718574				76.2	0.00109				76.2	0.00201
			76.4	0.000717491				76.4	0.00109				76.4	0.00201
			76.6	0.000716409				76.6	0.00109				76.6	0.002
			76.8	0.000715329				76.8	0.00108				76.8	0.002
			77	0.000714251				77	0.00108				77	0.00199
			77.2	0.000713174				77.2	0.00108				77.2	0.00198
			77.4	0.000712099				77.4	0.00107				77.4	0.00198
			77.6	0.000711026				77.6	0.00107				77.6	0.00197
			77.8	0.000709954				77.8	0.00106				77.8	0.00196
			78	0.000708884				78	0.00106				78	0.00196
			78.2	0.000707815				78.2	0.00106				78.2	0.00195
			78.4	0.000706748				78.4	0.00105				78.4	0.00194
			78.6	0.000705683				78.6	0.00105				78.6	0.00194
			78.8	0.000704619				78.8	0.00105				78.8	0.00193
			79	0.000703557				79	0.00104				79	0.00193
			79.2	0.000702496				79.2	0.00104				79.2	0.00192
			79.4	0.000701437				79.4	0.00104				79.4	0.00191
			79.6	0.00070038				79.6	0.00103				79.6	0.00191
			79.8	0.000699324				79.8	0.00103				79.8	0.0019
			80	0.00069827				80	0.00102				80	0.0019
			80.2	0.000697217				80.2	0.00102				80.2	0.00189
			80.4	0.000696166				80.4	0.00102				80.4	0.00188
			80.6	0.000695116				80.6	0.00101				80.6	0.00188
			80.8	0.000694069				80.8	0.00101				80.8	0.00187
			81	0.000693022				81	0.00101				81	0.00187
			81.2	0.000691978				81.2	0.001				81.2	0.00186
			81.4	0.000690934				81.4	0.001				81.4	0.00186
			81.6	0.000689893				81.6	0.000996808				81.6	0.00185
			81.8	0.000688853				81.8	0.00099336				81.8	0.00184
			82	0.000687814				82	0.000989925				82	0.00184
			82.2	0.000686778				82.2	0.000986502				82.2	0.00183
			82.4	0.000685742				82.4	0.000983091				82.4	0.00183
			82.6	0.000684708				82.6	0.000979692				82.6	0.00182
			82.8	0.000683676				82.8	0.000976305				82.8	0.00182
			83	0.000682646				83	0.00097293				83	0.00181
			83.2	0.000681617				83.2	0.000969567				83.2	0.00181
			83.4	0.000680589				83.4	0.000966216				83.4	0.0018
			83.6	0.000679563				83.6	0.000962876				83.6	0.0018
			83.8	0.000678539				83.8	0.000959549				83.8	0.00179
			84	0.000677516				84	0.000956233				84	0.00178
			84.2	0.000676494				84.2	0.000952929				84.2	0.00178
			84.4	0.000675475				84.4	0.000949636				84.4	0.00177
			84.6	0.000674456				84.6	0.000946355				84.6	0.00177
			84.8	0.00067344				84.8	0.000943086				84.8	0.00176
			85	0.000672424				85	0.000939828				85	0.00176
			85.2	0.000671411				85.2	0.000936582				85.2	0.00175
			85.4	0.000670399				85.4	0.000933347				85.4	0.00175
			85.6	0.000669388				85.6	0.000930123				85.6	0.00174
			85.8	0.000668379				85.8	0.00092691				85.8	0.00174
			86	0.000667371				86	0.000923709				86	0.00173
			86.2	0.000666365				86.2	0.000920519				86.2	0.00173
			86.4	0.000665361				86.4	0.000917341				86.4	0.00172
			86.6	0.000664358				86.6	0.000914173				86.6	0.00172
			86.8	0.000663356				86.8	0.000911017				86.8	0.00171
			87	0.000662356				87	0.000907871				87	0.00171
			87.2	0.000661358				87.2	0.000904737				87.2	0.0017
			87.4	0.000660361				87.4	0.000901613				87.4	0.0017
			87.6	0.000659365				87.6	0.000898501				87.6	0.00169
			87.8	0.000658371				87.8	0.000895399				87.8	0.00169
			88	0.000657379				88	0.000892308				88	0.00169
			88.2	0.000656388				88.2	0.000889228				88.2	0.00168
			88.4	0.000655398				88.4	0.000886159				88.4	0.00168
			88.6	0.00065441				88.6	0.0008831				88.6	0.00167
			88.8	0.000653424				88.8	0.000880052				88.8	0.00167
			89	0.000652439				89	0.000877015				89	0.00166
			89.2	0.000651455				89.2	0.000873988				89.2	0.00166
			89.4	0.000650473				89.4	0.000870972				89.4	0.00165
			89.6	0.000649493				89.6	0.000867967				89.6	0.00165
			89.8	0.000648514				89.8	0.000864972				89.8	0.00164
			90	0.000647536				90	0.000861987				90	0.00164
			90.2	0.00064656				90.2	0.000859013				90.2	0.00163
			90.4	0.000645585				90.4	0.000856049				90.4	0.00163
			90.6	0.000644612				90.6	0.000853095				90.6	0.00163
			90.8	0.00064364				90.8	0.000850152				90.8	0.00162
			91	0.00064267				91	0.000847219				91	0.00162
			91.2	0.000641701				91.2	0.000844296				91.2	0.00161
			91.4	0.000640734				91.4	0.000841383				91.4	0.00161
			91.6	0.000639768				91.6	0.00083848				91.6	0.0016
			91.8	0.000638804				91.8	0.000835588				91.8	0.0016
			92	0.000637841				92	0.000832705				92	0.00159
			92.2	0.000636879				92.2	0.000829833				92.2	0.00159
			92.4	0.000635919				92.4	0.00082697				92.4	0.00159
			92.6	0.00063496				92.6	0.000824118				92.6	0.00158
			92.8	0.000634003				92.8	0.000821275				92.8	0.00158
			93	0.000633047				93	0.000818442				93	0.00157
			93.2	0.000632093				93.2	0.000815619				93.2	0.00157
			93.4	0.00063114				93.4	0.000812806				93.4	0.00156
			93.6	0.000630189				93.6	0.000810003				93.6	0.00156
			93.8	0.000629239				93.8	0.000807209				93.8	0.00156
			94	0.00062829				94	0.000804425				94	0.00155
			94.2	0.000627343				94.2	0.000801651				94.2	0.00155
			94.4	0.000626397				94.4	0.000798886				94.4	0.00154
			94.6	0.000625453				94.6	0.000796131				94.6	0.00154
			94.8	0.00062451				94.8	0.000793386				94.8	0.00154
			95	0.000623569				95	0.00079065				95	0.00153
			95.2	0.000622629				95.2	0.000787923				95.2	0.00153
			95.4	0.00062169				95.4	0.000785206				95.4	0.00152
			95.6	0.000620753				95.6	0.000782498				95.6	0.00152
			95.8	0.000619817				95.8	0.0007798				95.8	0.00152
			96	0.000618883				96	0.000777111				96	0.00151
			96.2	0.00061795				96.2	0.000774431				96.2	0.00151
			96.4	0.000617018				96.4	0.000771761				96.4	0.0015
			96.6	0.000616088				96.6	0.0007691				96.6	0.0015
			96.8	0.000615159				96.8	0.000766448				96.8	0.0015
			97	0.000614232				97	0.000763805				97	0.00149
			97.2	0.000613306				97.2	0.000761172				97.2	0.00149
			97.4	0.000612382				97.4	0.000758547				97.4	0.00148
			97.6	0.000611459				97.6	0.000755932				97.6	0.00148
			97.8	0.000610537				97.8	0.000753325				97.8	0.00148
			98	0.000609616				98	0.000750728				98	0.00147
			98.2	0.000608697				98.2	0.00074814				98.2	0.00147
			98.4	0.00060778				98.4	0.00074556				98.4	0.00147
			98.6	0.000606864				98.6	0.00074299				98.6	0.00146
			98.8	0.000605949				98.8	0.000740428				98.8	0.00146
			99	0.000605035				99	0.000737876				99	0.00145
			99.2	0.000604123				99.2	0.000735332				99.2	0.00145
			99.4	0.000603213				99.4	0.000732797				99.4	0.00145
			99.6	0.000602303				99.6	0.00073027				99.6	0.00144
			99.8	0.000601395				99.8	0.000727753				99.8	0.00144
			100	0.000600489				100	0.000725244				100	0.00144
			100.2	0.000599583				100.2	0.000722744				100.2	0.00143
			100.4	0.00059868				100.4	0.000720252				100.4	0.00143
			100.6	0.000597777				100.6	0.000717769				100.6	0.00142
			100.8	0.000596876				100.8	0.000715295				100.8	0.00142
			101	0.000595976				101	0.000712829				101	0.00142
			101.2	0.000595078				101.2	0.000710372				101.2	0.00141
			101.4	0.000594181				101.4	0.000707923				101.4	0.00141
			101.6	0.000593285				101.6	0.000705483				101.6	0.00141
			101.8	0.000592391				101.8	0.000703051				101.8	0.0014
			102	0.000591498				102	0.000700627				102	0.0014
			102.2	0.000590606				102.2	0.000698212				102.2	0.0014
			102.4	0.000589716				102.4	0.000695805				102.4	0.00139
			102.6	0.000588827				102.6	0.000693407				102.6	0.00139
			102.8	0.000587939				102.8	0.000691016				102.8	0.00139
			103	0.000587053				103	0.000688635				103	0.00138
			103.2	0.000586168				103.2	0.000686261				103.2	0.00138
			103.4	0.000585284				103.4	0.000683895				103.4	0.00138
			103.6	0.000584402				103.6	0.000681538				103.6	0.00137
			103.8	0.000583521				103.8	0.000679189				103.8	0.00137
			104	0.000582641				104	0.000676848				104	0.00136
			104.2	0.000581763				104.2	0.000674515				104.2	0.00136
			104.4	0.000580886				104.4	0.00067219				104.4	0.00136
			104.6	0.00058001				104.6	0.000669873				104.6	0.00135
			104.8	0.000579136				104.8	0.000667564				104.8	0.00135
			105	0.000578263				105	0.000665263				105	0.00135
			105.2	0.000577391				105.2	0.00066297				105.2	0.00134
			105.4	0.000576521				105.4	0.000660685				105.4	0.00134
			105.6	0.000575652				105.6	0.000658407				105.6	0.00134
			105.8	0.000574784				105.8	0.000656138				105.8	0.00133
			106	0.000573917				106	0.000653876				106	0.00133
			106.2	0.000573052				106.2	0.000651623				106.2	0.00133
			106.4	0.000572188				106.4	0.000649377				106.4	0.00132
			106.6	0.000571326				106.6	0.000647139				106.6	0.00132
			106.8	0.000570464				106.8	0.000644908				106.8	0.00132
			107	0.000569605				107	0.000642685				107	0.00131
			107.2	0.000568746				107.2	0.00064047				107.2	0.00131
			107.4	0.000567888				107.4	0.000638263				107.4	0.00131
			107.6	0.000567032				107.6	0.000636063				107.6	0.00131
			107.8	0.000566178				107.8	0.000633871				107.8	0.0013
			108	0.000565324				108	0.000631686				108	0.0013
			108.2	0.000564472				108.2	0.000629509				108.2	0.0013
			108.4	0.000563621				108.4	0.000627339				108.4	0.00129
			108.6	0.000562771				108.6	0.000625177				108.6	0.00129
			108.8	0.000561923				108.8	0.000623022				108.8	0.00129
			109	0.000561076				109	0.000620875				109	0.00128
			109.2	0.00056023				109.2	0.000618735				109.2	0.00128
			109.4	0.000559386				109.4	0.000616602				109.4	0.00128
			109.6	0.000558542				109.6	0.000614477				109.6	0.00127
			109.8	0.0005577				109.8	0.00061236				109.8	0.00127
			110	0.00055686				110	0.000610249				110	0.00127
			110.2	0.00055602				110.2	0.000608146				110.2	0.00126
			110.4	0.000555182				110.4	0.00060605				110.4	0.00126
			110.6	0.000554345				110.6	0.000603961				110.6	0.00126
			110.8	0.000553509				110.8	0.00060188				110.8	0.00125
			111	0.000552675				111	0.000599805				111	0.00125
			111.2	0.000551842				111.2	0.000597738				111.2	0.00125
			111.4	0.00055101				111.4	0.000595678				111.4	0.00125
			111.6	0.000550179				111.6	0.000593625				111.6	0.00124
			111.8	0.00054935				111.8	0.000591579				111.8	0.00124
			112	0.000548522				112	0.00058954				112	0.00124
			112.2	0.000547695				112.2	0.000587509				112.2	0.00123
			112.4	0.000546869				112.4	0.000585484				112.4	0.00123
			112.6	0.000546045				112.6	0.000583466				112.6	0.00123
			112.8	0.000545222				112.8	0.000581455				112.8	0.00122
			113	0.0005444				113	0.000579451				113	0.00122
			113.2	0.000543579				113.2	0.000577454				113.2	0.00122
			113.4	0.00054276				113.4	0.000575464				113.4	0.00122
			113.6	0.000541941				113.6	0.000573481				113.6	0.00121
			113.8	0.000541125				113.8	0.000571504				113.8	0.00121
			114	0.000540309				114	0.000569535				114	0.00121
			114.2	0.000539494				114.2	0.000567572				114.2	0.0012
			114.4	0.000538681				114.4	0.000565616				114.4	0.0012
			114.6	0.000537869				114.6	0.000563667				114.6	0.0012
			114.8	0.000537058				114.8	0.000561724				114.8	0.0012
			115	0.000536249				115	0.000559788				115	0.00119
			115.2	0.00053544				115.2	0.000557859				115.2	0.00119
			115.4	0.000534633				115.4	0.000555936				115.4	0.00119
			115.6	0.000533827				115.6	0.00055402				115.6	0.00118
			115.8	0.000533022				115.8	0.000552111				115.8	0.00118
			116	0.000532219				116	0.000550208				116	0.00118
			116.2	0.000531416				116.2	0.000548312				116.2	0.00118
			116.4	0.000530615				116.4	0.000546423				116.4	0.00117
			116.6	0.000529815				116.6	0.000544539				116.6	0.00117
			116.8	0.000529017				116.8	0.000542663				116.8	0.00117
			117	0.000528219				117	0.000540793				117	0.00116
			117.2	0.000527423				117.2	0.000538929				117.2	0.00116
			117.4	0.000526628				117.4	0.000537072				117.4	0.00116
			117.6	0.000525834				117.6	0.000535221				117.6	0.00116
			117.8	0.000525041				117.8	0.000533376				117.8	0.00115
			118	0.00052425				118	0.000531538				118	0.00115
			118.2	0.00052346				118.2	0.000529706				118.2	0.00115
			118.4	0.000522671				118.4	0.000527881				118.4	0.00114
			118.6	0.000521883				118.6	0.000526061				118.6	0.00114
			118.8	0.000521096				118.8	0.000524249				118.8	0.00114
			119	0.00052031				119	0.000522442				119	0.00114
			119.2	0.000519526				119.2	0.000520641				119.2	0.00113
			119.4	0.000518743				119.4	0.000518847				119.4	0.00113
			119.6	0.000517961				119.6	0.000517059				119.6	0.00113
			119.8	0.00051718				119.8	0.000515277				119.8	0.00113
			120	0.0005164				120	0.000513501				120	0.00112
			120.2	0.000515622				120.2	0.000511732				120.2	0.00112
			120.4	0.000514845				120.4	0.000509968				120.4	0.00112
			120.6	0.000514069				120.6	0.000508211				120.6	0.00111
			120.8	0.000513294				120.8	0.000506459				120.8	0.00111
			121	0.00051252				121	0.000504714				121	0.00111
			121.2	0.000511747				121.2	0.000502975				121.2	0.00111
			121.4	0.000510976				121.4	0.000501241				121.4	0.0011
			121.6	0.000510205				121.6	0.000499514				121.6	0.0011
			121.8	0.000509436				121.8	0.000497792				121.8	0.0011
			122	0.000508668				122	0.000496077				122	0.0011
			122.2	0.000507902				122.2	0.000494367				122.2	0.00109
			122.4	0.000507136				122.4	0.000492664				122.4	0.00109
			122.6	0.000506371				122.6	0.000490966				122.6	0.00109
			122.8	0.000505608				122.8	0.000489274				122.8	0.00109
			123	0.000504846				123	0.000487588				123	0.00108
			123.2	0.000504085				123.2	0.000485907				123.2	0.00108
			123.4	0.000503325				123.4	0.000484233				123.4	0.00108
			123.6	0.000502566				123.6	0.000482564				123.6	0.00108
			123.8	0.000501809				123.8	0.000480901				123.8	0.00107
			124	0.000501052				124	0.000479244				124	0.00107
			124.2	0.000500297				124.2	0.000477592				124.2	0.00107
			124.4	0.000499543				124.4	0.000475946				124.4	0.00107
			124.6	0.00049879				124.6	0.000474306				124.6	0.00106
			124.8	0.000498038				124.8	0.000472672				124.8	0.00106
			125	0.000497287				125	0.000471043				125	0.00106
			125.2	0.000496537				125.2	0.000469419				125.2	0.00106
			125.4	0.000495789				125.4	0.000467802				125.4	0.00105
			125.6	0.000495041				125.6	0.00046619				125.6	0.00105
			125.8	0.000494295				125.8	0.000464583				125.8	0.00105
			126	0.00049355				126	0.000462982				126	0.00105
			126.2	0.000492806				126.2	0.000461387				126.2	0.00104
			126.4	0.000492063				126.4	0.000459797				126.4	0.00104
			126.6	0.000491321				126.6	0.000458212				126.6	0.00104
			126.8	0.000490581				126.8	0.000456633				126.8	0.00104
			127	0.000489841				127	0.000455059				127	0.00103
			127.2	0.000489103				127.2	0.000453491				127.2	0.00103
			127.4	0.000488365				127.4	0.000451928				127.4	0.00103
			127.6	0.000487629				127.6	0.000450371				127.6	0.00103
			127.8	0.000486894				127.8	0.000448819				127.8	0.00102
			128	0.00048616				128	0.000447272				128	0.00102
			128.2	0.000485427				128.2	0.000445731				128.2	0.00102
			128.4	0.000484695				128.4	0.000444195				128.4	0.00102
			128.6	0.000483965				128.6	0.000442664				128.6	0.00101
			128.8	0.000483235				128.8	0.000441138				128.8	0.00101
			129	0.000482507				129	0.000439618				129	0.00101
			129.2	0.000481779				129.2	0.000438103				129.2	0.00101
			129.4	0.000481053				129.4	0.000436593				129.4	0.001
			129.6	0.000480328				129.6	0.000435089				129.6	0.001
			129.8	0.000479604				129.8	0.000433589				129.8	0.000999412
			130	0.000478881				130	0.000432095				130	0.000997054
			130.2	0.000478159				130.2	0.000430606				130.2	0.000994702
			130.4	0.000477438				130.4	0.000429122				130.4	0.000992356
			130.6	0.000476718				130.6	0.000427643				130.6	0.000990016
			130.8	0.000476				130.8	0.00042617				130.8	0.000987682
			131	0.000475282				131	0.000424701				131	0.000985354
			131.2	0.000474566				131.2	0.000423237				131.2	0.000983031
			131.4	0.00047385				131.4	0.000421779				131.4	0.000980715
			131.6	0.000473136				131.6	0.000420325				131.6	0.000978404
			131.8	0.000472423				131.8	0.000418877				131.8	0.000976099
			132	0.000471711				132	0.000417433				132	0.0009738
			132.2	0.000470999				132.2	0.000415995				132.2	0.000971507
			132.4	0.000470289				132.4	0.000414561				132.4	0.000969219
			132.6	0.00046958				132.6	0.000413133				132.6	0.000966938
			132.8	0.000468873				132.8	0.000411709				132.8	0.000964662
			133	0.000468166				133	0.00041029				133	0.000962392
			133.2	0.00046746				133.2	0.000408876				133.2	0.000960127
			133.4	0.000466755				133.4	0.000407467				133.4	0.000957868
			133.6	0.000466052				133.6	0.000406063				133.6	0.000955615
			133.8	0.000465349				133.8	0.000404664				133.8	0.000953367
			134	0.000464648				134	0.000403269				134	0.000951125
			134.2	0.000463947				134.2	0.000401879				134.2	0.000948889
			134.4	0.000463248				134.4	0.000400494				134.4	0.000946658
			134.6	0.000462549				134.6	0.000399114				134.6	0.000944433
			134.8	0.000461852				134.8	0.000397739				134.8	0.000942213
			135	0.000461156				135	0.000396368				135	0.000939999
			135.2	0.000460461				135.2	0.000395002				135.2	0.00093779
			135.4	0.000459767				135.4	0.000393641				135.4	0.000935587
			135.6	0.000459074				135.6	0.000392284				135.6	0.00093339
			135.8	0.000458382				135.8	0.000390933				135.8	0.000931197
			136	0.000457691				136	0.000389585				136	0.00092901
			136.2	0.000457001				136.2	0.000388243				136.2	0.000926829
			136.4	0.000456312				136.4	0.000386905				136.4	0.000924653
			136.6	0.000455624				136.6	0.000385572				136.6	0.000922482
			136.8	0.000454937				136.8	0.000384243				136.8	0.000920317
			137	0.000454251				137	0.000382919				137	0.000918157
			137.2	0.000453566				137.2	0.000381599				137.2	0.000916003
			137.4	0.000452883				137.4	0.000380284				137.4	0.000913853
			137.6	0.0004522				137.6	0.000378974				137.6	0.000911709
			137.8	0.000451518				137.8	0.000377668				137.8	0.000909571
			138	0.000450838				138	0.000376366				138	0.000907437
			138.2	0.000450158				138.2	0.000375069				138.2	0.000905309
			138.4	0.000449479				138.4	0.000373777				138.4	0.000903186
			138.6	0.000448802				138.6	0.000372488				138.6	0.000901068
			138.8	0.000448125				138.8	0.000371205				138.8	0.000898956
			139	0.00044745				139	0.000369926				139	0.000896848
			139.2	0.000446775				139.2	0.000368651				139.2	0.000894746
			139.4	0.000446102				139.4	0.00036738				139.4	0.000892649
			139.6	0.000445429				139.6	0.000366114				139.6	0.000890557
			139.8	0.000444758				139.8	0.000364853				139.8	0.00088847
			140	0.000444087				140	0.000363595				140	0.000886389
			140.2	0.000443418				140.2	0.000362342				140.2	0.000884312
			140.4	0.000442749				140.4	0.000361094				140.4	0.000882241
			140.6	0.000442082				140.6	0.000359849				140.6	0.000880174
			140.8	0.000441415				140.8	0.000358609				140.8	0.000878113
			141	0.00044075				141	0.000357373				141	0.000876056
			141.2	0.000440086				141.2	0.000356142				141.2	0.000874005
			141.4	0.000439422				141.4	0.000354914				141.4	0.000871958
			141.6	0.00043876				141.6	0.000353691				141.6	0.000869917
			141.8	0.000438098				141.8	0.000352473				141.8	0.00086788
			142	0.000437438				142	0.000351258				142	0.000865849
			142.2	0.000436779				142.2	0.000350047				142.2	0.000863822
			142.4	0.00043612				142.4	0.000348841				142.4	0.000861801
			142.6	0.000435463				142.6	0.000347639				142.6	0.000859784
			142.8	0.000434806				142.8	0.000346441				142.8	0.000857772
			143	0.000434151				143	0.000345247				143	0.000855765
			143.2	0.000433496				143.2	0.000344057				143.2	0.000853763
			143.4	0.000432843				143.4	0.000342872				143.4	0.000851765
			143.6	0.00043219				143.6	0.00034169				143.6	0.000849773
			143.8	0.000431539				143.8	0.000340513				143.8	0.000847785
			144	0.000430888				144	0.000339339				144	0.000845802
			144.2	0.000430239				144.2	0.00033817				144.2	0.000843824
			144.4	0.00042959				144.4	0.000337004				144.4	0.000841851
			144.6	0.000428943				144.6	0.000335843				144.6	0.000839883
			144.8	0.000428296				144.8	0.000334686				144.8	0.000837919
			145	0.00042765				145	0.000333532				145	0.00083596
			145.2	0.000427006				145.2	0.000332383				145.2	0.000834005
			145.4	0.000426362				145.4	0.000331237				145.4	0.000832056
			145.6	0.000425719				145.6	0.000330096				145.6	0.000830111
			145.8	0.000425077				145.8	0.000328958				145.8	0.000828171
			146	0.000424437				146	0.000327825				146	0.000826235
			146.2	0.000423797				146.2	0.000326695				146.2	0.000824304
			146.4	0.000423158				146.4	0.000325569				146.4	0.000822378
			146.6	0.00042252				146.6	0.000324447				146.6	0.000820456
			146.8	0.000421883				146.8	0.000323329				146.8	0.000818539
			147	0.000421247				147	0.000322215				147	0.000816627
			147.2	0.000420612				147.2	0.000321105				147.2	0.000814719
			147.4	0.000419978				147.4	0.000319998				147.4	0.000812816
			147.6	0.000419345				147.6	0.000318895				147.6	0.000810917
			147.8	0.000418713				147.8	0.000317796				147.8	0.000809023
			148	0.000418082				148	0.000316701				148	0.000807134
			148.2	0.000417451				148.2	0.00031561				148.2	0.000805249
			148.4	0.000416822				148.4	0.000314522				148.4	0.000803368
			148.6	0.000416194				148.6	0.000313438				148.6	0.000801492
			148.8	0.000415566				148.8	0.000312358				148.8	0.000799621
			149	0.00041494				149	0.000311282				149	0.000797754
			149.2	0.000414314				149.2	0.000310209				149.2	0.000795891
			149.4	0.00041369				149.4	0.00030914				149.4	0.000794033
			149.6	0.000413066				149.6	0.000308075				149.6	0.000792179
			149.8	0.000412443				149.8	0.000307013				149.8	0.00079033
			150	0.000411822				150	0.000305955				150	0.000788485
			150.2	0.000411201				150.2	0.0003049				150.2	0.000786645
			150.4	0.000410581				150.4	0.00030385				150.4	0.000784808
			150.6	0.000409962				150.6	0.000302803				150.6	0.000782977
			150.8	0.000409344				150.8	0.000301759				150.8	0.00078115
			151	0.000408727				151	0.000300719				151	0.000779327
			151.2	0.000408111				151.2	0.000299683				151.2	0.000777508
			151.4	0.000407496				151.4	0.00029865				151.4	0.000775694
			151.6	0.000406881				151.6	0.000297621				151.6	0.000773884
			151.8	0.000406268				151.8	0.000296595				151.8	0.000772078
			152	0.000405655				152	0.000295573				152	0.000770277
			152.2	0.000405044				152.2	0.000294555				152.2	0.00076848
			152.4	0.000404433				152.4	0.00029354				152.4	0.000766687
			152.6	0.000403824				152.6	0.000292528				152.6	0.000764898
			152.8	0.000403215				152.8	0.00029152				152.8	0.000763114
			153	0.000402607				153	0.000290515				153	0.000761334
			153.2	0.000402				153.2	0.000289514				153.2	0.000759558
			153.4	0.000401394				153.4	0.000288517				153.4	0.000757787
			153.6	0.000400789				153.6	0.000287522				153.6	0.000756019
			153.8	0.000400185				153.8	0.000286531				153.8	0.000754256
			154	0.000399582				154	0.000285544				154	0.000752497
			154.2	0.000398979				154.2	0.00028456				154.2	0.000750743
			154.4	0.000398378				154.4	0.000283579				154.4	0.000748992
			154.6	0.000397777				154.6	0.000282602				154.6	0.000747245
			154.8	0.000397178				154.8	0.000281628				154.8	0.000745503
			155	0.000396579				155	0.000280658				155	0.000743765
			155.2	0.000395981				155.2	0.00027969				155.2	0.000742031
			155.4	0.000395384				155.4	0.000278727				155.4	0.000740301
			155.6	0.000394788				155.6	0.000277766				155.6	0.000738575
			155.8	0.000394193				155.8	0.000276809				155.8	0.000736853
			156	0.000393599				156	0.000275855				156	0.000735135
			156.2	0.000393005				156.2	0.000274904				156.2	0.000733422
			156.4	0.000392413				156.4	0.000273957				156.4	0.000731712
			156.6	0.000391821				156.6	0.000273013				156.6	0.000730007
			156.8	0.000391231				156.8	0.000272072				156.8	0.000728305
			157	0.000390641				157	0.000271134				157	0.000726608
			157.2	0.000390052				157.2	0.0002702				157.2	0.000724914
			157.4	0.000389464				157.4	0.000269269				157.4	0.000723225
			157.6	0.000388877				157.6	0.000268341				157.6	0.000721539
			157.8	0.000388291				157.8	0.000267416				157.8	0.000719858
			158	0.000387705				158	0.000266495				158	0.00071818
			158.2	0.000387121				158.2	0.000265576				158.2	0.000716507
			158.4	0.000386537				158.4	0.000264661				158.4	0.000714837
			158.6	0.000385955				158.6	0.000263749				158.6	0.000713171
			158.8	0.000385373				158.8	0.00026284				158.8	0.00071151
			159	0.000384792				159	0.000261934				159	0.000709852
			159.2	0.000384212				159.2	0.000261032				159.2	0.000708198
			159.4	0.000383633				159.4	0.000260132				159.4	0.000706548
			159.6	0.000383054				159.6	0.000259236				159.6	0.000704902
			159.8	0.000382477				159.8	0.000258342				159.8	0.00070326
			160	0.0003819				160	0.000257452				160	0.000701621
			160.2	0.000381325				160.2	0.000256565				160.2	0.000699987
			160.4	0.00038075				160.4	0.000255681				160.4	0.000698356
			160.6	0.000380176				160.6	0.0002548				160.6	0.000696729
			160.8	0.000379603				160.8	0.000253922				160.8	0.000695107
			161	0.00037903				161	0.000253047				161	0.000693487
			161.2	0.000378459				161.2	0.000252175				161.2	0.000691872
			161.4	0.000377889				161.4	0.000251306				161.4	0.000690261
			161.6	0.000377319				161.6	0.000250439				161.6	0.000688653
			161.8	0.00037675				161.8	0.000249576				161.8	0.000687049
			162	0.000376182				162	0.000248716				162	0.000685449
			162.2	0.000375615				162.2	0.000247859				162.2	0.000683852
			162.4	0.000375049				162.4	0.000247005				162.4	0.00068226
			162.6	0.000374483				162.6	0.000246154				162.6	0.000680671
			162.8	0.000373919				162.8	0.000245306				162.8	0.000679086
			163	0.000373355				163	0.00024446				163	0.000677504
			163.2	0.000372792				163.2	0.000243618				163.2	0.000675927
			163.4	0.00037223				163.4	0.000242778				163.4	0.000674353
			163.6	0.000371669				163.6	0.000241942				163.6	0.000672782
			163.8	0.000371109				163.8	0.000241108				163.8	0.000671216
			164	0.00037055				164	0.000240277				164	0.000669653
			164.2	0.000369991				164.2	0.000239449				164.2	0.000668094
			164.4	0.000369433				164.4	0.000238624				164.4	0.000666538
			164.6	0.000368876				164.6	0.000237801				164.6	0.000664986
			164.8	0.00036832				164.8	0.000236982				164.8	0.000663438
			165	0.000367765				165	0.000236165				165	0.000661893
			165.2	0.000367211				165.2	0.000235351				165.2	0.000660352
			165.4	0.000366657				165.4	0.00023454				165.4	0.000658815
			165.6	0.000366104				165.6	0.000233732				165.6	0.000657281
			165.8	0.000365552				165.8	0.000232927				165.8	0.000655751
			166	0.000365001				166	0.000232124				166	0.000654225
			166.2	0.000364451				166.2	0.000231324				166.2	0.000652702
			166.4	0.000363902				166.4	0.000230527				166.4	0.000651182
			166.6	0.000363353				166.6	0.000229732				166.6	0.000649666
			166.8	0.000362805				166.8	0.000228941				166.8	0.000648154
			167	0.000362259				167	0.000228152				167	0.000646645
			167.2	0.000361712				167.2	0.000227366				167.2	0.00064514
			167.4	0.000361167				167.4	0.000226582				167.4	0.000643638
			167.6	0.000360623				167.6	0.000225801				167.6	0.00064214
			167.8	0.000360079				167.8	0.000225023				167.8	0.000640646
			168	0.000359536				168	0.000224248				168	0.000639155
			168.2	0.000358994				168.2	0.000223475				168.2	0.000637667
			168.4	0.000358453				168.4	0.000222705				168.4	0.000636183
			168.6	0.000357913				168.6	0.000221937				168.6	0.000634702
			168.8	0.000357373				168.8	0.000221172				168.8	0.000633225
			169	0.000356834				169	0.00022041				169	0.000631751
			169.2	0.000356297				169.2	0.000219651				169.2	0.000630281
			169.4	0.000355759				169.4	0.000218894				169.4	0.000628814
			169.6	0.000355223				169.6	0.000218139				169.6	0.000627351
			169.8	0.000354688				169.8	0.000217388				169.8	0.000625891
			170	0.000354153				170	0.000216639				170	0.000624434
			170.2	0.000353619				170.2	0.000215892				170.2	0.000622981
			170.4	0.000353086				170.4	0.000215148				170.4	0.000621531
			170.6	0.000352554				170.6	0.000214407				170.6	0.000620085
			170.8	0.000352022				170.8	0.000213668				170.8	0.000618642
			171	0.000351492				171	0.000212931				171	0.000617202
			171.2	0.000350962				171.2	0.000212198				171.2	0.000615766
			171.4	0.000350433				171.4	0.000211466				171.4	0.000614333
			171.6	0.000349904				171.6	0.000210738				171.6	0.000612904
			171.8	0.000349377				171.8	0.000210011				171.8	0.000611478
			172	0.00034885				172	0.000209288				172	0.000610055
			172.2	0.000348324				172.2	0.000208566				172.2	0.000608635
			172.4	0.000347799				172.4	0.000207848				172.4	0.000607219
			172.6	0.000347275				172.6	0.000207131				172.6	0.000605806
			172.8	0.000346751				172.8	0.000206418				172.8	0.000604397
			173	0.000346229				173	0.000205706				173	0.000602991
			173.2	0.000345707				173.2	0.000204997				173.2	0.000601588
			173.4	0.000345186				173.4	0.000204291				173.4	0.000600188
			173.6	0.000344665				173.6	0.000203587				173.6	0.000598792
			173.8	0.000344146				173.8	0.000202885				173.8	0.000597398
			174	0.000343627				174	0.000202186				174	0.000596009
			174.2	0.000343109				174.2	0.000201489				174.2	0.000594622
			174.4	0.000342592				174.4	0.000200795				174.4	0.000593239
			174.6	0.000342075				174.6	0.000200103				174.6	0.000591858
			174.8	0.00034156				174.8	0.000199413				174.8	0.000590481
			175	0.000341045				175	0.000198726				175	0.000589108
			175.2	0.000340531				175.2	0.000198041				175.2	0.000587737
			175.4	0.000340017				175.4	0.000197359				175.4	0.00058637
			175.6	0.000339505				175.6	0.000196679				175.6	0.000585006
			175.8	0.000338993				175.8	0.000196001				175.8	0.000583645
			176	0.000338482				176	0.000195326				176	0.000582287
			176.2	0.000337972				176.2	0.000194653				176.2	0.000580933
			176.4	0.000337462				176.4	0.000193982				176.4	0.000579581
			176.6	0.000336953				176.6	0.000193313				176.6	0.000578233
			176.8	0.000336445				176.8	0.000192647				176.8	0.000576888
			177	0.000335938				177	0.000191983				177	0.000575546
			177.2	0.000335432				177.2	0.000191322				177.2	0.000574207
			177.4	0.000334926				177.4	0.000190662				177.4	0.000572872
			177.6	0.000334421				177.6	0.000190005				177.6	0.000571539
			177.8	0.000333917				177.8	0.00018935				177.8	0.00057021
			178	0.000333414				178	0.000188698				178	0.000568883
			178.2	0.000332911				178.2	0.000188048				178.2	0.00056756
			178.4	0.000332409				178.4	0.0001874				178.4	0.00056624
			178.6	0.000331908				178.6	0.000186754				178.6	0.000564923
			178.8	0.000331408				178.8	0.00018611				178.8	0.000563609
			179	0.000330908				179	0.000185469				179	0.000562298
			179.2	0.000330409				179.2	0.00018483				179.2	0.00056099
			179.4	0.000329911				179.4	0.000184193				179.4	0.000559685
			179.6	0.000329414				179.6	0.000183558				179.6	0.000558383
			179.8	0.000328917				179.8	0.000182925				179.8	0.000557085
			180	0.000328422				180	0.000182295				180	0.000555789
			180.2	0.000327927				180.2	0.000181667				180.2	0.000554496
			180.4	0.000327432				180.4	0.000181041				180.4	0.000553207
			180.6	0.000326939				180.6	0.000180417				180.6	0.00055192
			180.8	0.000326446				180.8	0.000179795				180.8	0.000550636
			181	0.000325954				181	0.000179176				181	0.000549356
			181.2	0.000325462				181.2	0.000178558				181.2	0.000548078
			181.4	0.000324972				181.4	0.000177943				181.4	0.000546803
			181.6	0.000324482				181.6	0.00017733				181.6	0.000545532
			181.8	0.000323993				181.8	0.000176718				181.8	0.000544263
			182	0.000323504				182	0.000176109				182	0.000542997
			182.2	0.000323017				182.2	0.000175503				182.2	0.000541734
			182.4	0.00032253				182.4	0.000174898				182.4	0.000540474
			182.6	0.000322043				182.6	0.000174295				182.6	0.000539217
			182.8	0.000321558				182.8	0.000173694				182.8	0.000537963
			183	0.000321073				183	0.000173096				183	0.000536712
			183.2	0.000320589				183.2	0.000172499				183.2	0.000535464
			183.4	0.000320106				183.4	0.000171905				183.4	0.000534219
			183.6	0.000319623				183.6	0.000171312				183.6	0.000532977
			183.8	0.000319142				183.8	0.000170722				183.8	0.000531737
			184	0.00031866				184	0.000170134				184	0.000530501
			184.2	0.00031818				184.2	0.000169547				184.2	0.000529267
			184.4	0.0003177				184.4	0.000168963				184.4	0.000528036
			184.6	0.000317221				184.6	0.000168381				184.6	0.000526808
			184.8	0.000316743				184.8	0.000167801				184.8	0.000525583
			185	0.000316266				185	0.000167222				185	0.000524361
			185.2	0.000315789				185.2	0.000166646				185.2	0.000523141
			185.4	0.000315313				185.4	0.000166072				185.4	0.000521925
			185.6	0.000314838				185.6	0.0001655				185.6	0.000520711
			185.8	0.000314363				185.8	0.000164929				185.8	0.0005195
			186	0.000313889				186	0.000164361				186	0.000518292
			186.2	0.000313416				186.2	0.000163794				186.2	0.000517087
			186.4	0.000312943				186.4	0.00016323				186.4	0.000515885
			186.6	0.000312472				186.6	0.000162667				186.6	0.000514685
			186.8	0.000312001				186.8	0.000162107				186.8	0.000513488
			187	0.00031153				187	0.000161548				187	0.000512294
			187.2	0.000311061				187.2	0.000160992				187.2	0.000511103
			187.4	0.000310592				187.4	0.000160437				187.4	0.000509914
			187.6	0.000310124				187.6	0.000159884				187.6	0.000508729
			187.8	0.000309656				187.8	0.000159333				187.8	0.000507546
			188	0.000309189				188	0.000158784				188	0.000506366
			188.2	0.000308723				188.2	0.000158237				188.2	0.000505188
			188.4	0.000308258				188.4	0.000157691				188.4	0.000504014
			188.6	0.000307793				188.6	0.000157148				188.6	0.000502842
			188.8	0.000307329				188.8	0.000156606				188.8	0.000501672
			189	0.000306866				189	0.000156067				189	0.000500506
			189.2	0.000306403				189.2	0.000155529				189.2	0.000499342
			189.4	0.000305941				189.4	0.000154993				189.4	0.000498181
			189.6	0.00030548				189.6	0.000154459				189.6	0.000497023
			189.8	0.00030502				189.8	0.000153926				189.8	0.000495867
			190	0.00030456				190	0.000153396				190	0.000494714
			190.2	0.000304101				190.2	0.000152867				190.2	0.000493564
			190.4	0.000303642				190.4	0.000152341				190.4	0.000492416
			190.6	0.000303185				190.6	0.000151816				190.6	0.000491271
			190.8	0.000302728				190.8	0.000151292				190.8	0.000490129
			191	0.000302271				191	0.000150771				191	0.000488989
			191.2	0.000301815				191.2	0.000150251				191.2	0.000487852
			191.4	0.000301361				191.4	0.000149734				191.4	0.000486718
			191.6	0.000300906				191.6	0.000149218				191.6	0.000485586
			191.8	0.000300453				191.8	0.000148703				191.8	0.000484457
			192	0.0003				192	0.000148191				192	0.000483331
			192.2	0.000299547				192.2	0.00014768				192.2	0.000482207
			192.4	0.000299096				192.4	0.000147171				192.4	0.000481086
			192.6	0.000298645				192.6	0.000146664				192.6	0.000479968
			192.8	0.000298195				192.8	0.000146159				192.8	0.000478852
			193	0.000297745				193	0.000145655				193	0.000477738
			193.2	0.000297296				193.2	0.000145153				193.2	0.000476627
			193.4	0.000296848				193.4	0.000144653				193.4	0.000475519
			193.6	0.000296401				193.6	0.000144155				193.6	0.000474414
			193.8	0.000295954				193.8	0.000143658				193.8	0.000473311
			194	0.000295508				194	0.000143163				194	0.00047221
			194.2	0.000295062				194.2	0.000142669				194.2	0.000471112
			194.4	0.000294618				194.4	0.000142178				194.4	0.000470017
			194.6	0.000294173				194.6	0.000141688				194.6	0.000468924
			194.8	0.00029373				194.8	0.000141199				194.8	0.000467834
			195	0.000293287				195	0.000140713				195	0.000466746
			195.2	0.000292845				195.2	0.000140228				195.2	0.000465661
			195.4	0.000292404				195.4	0.000139745				195.4	0.000464579
			195.6	0.000291963				195.6	0.000139263				195.6	0.000463498
			195.8	0.000291523				195.8	0.000138783				195.8	0.000462421
			196	0.000291083				196	0.000138305				196	0.000461346
			196.2	0.000290644				196.2	0.000137828				196.2	0.000460273
			196.4	0.000290206				196.4	0.000137353				196.4	0.000459203
			196.6	0.000289769				196.6	0.00013688				196.6	0.000458136
			196.8	0.000289332				196.8	0.000136408				196.8	0.00045707
			197	0.000288896				197	0.000135938				197	0.000456008
			197.2	0.00028846				197.2	0.00013547				197.2	0.000454948
			197.4	0.000288025				197.4	0.000135003				197.4	0.00045389
			197.6	0.000287591				197.6	0.000134538				197.6	0.000452835
			197.8	0.000287158				197.8	0.000134074				197.8	0.000451782
			198	0.000286725				198	0.000133612				198	0.000450732
			198.2	0.000286293				198.2	0.000133152				198.2	0.000449684
			198.4	0.000285861				198.4	0.000132693				198.4	0.000448638
			198.6	0.00028543				198.6	0.000132235				198.6	0.000447595
			198.8	0.000285				198.8	0.00013178				198.8	0.000446555
			199	0.00028457				199	0.000131326				199	0.000445516
			199.2	0.000284141				199.2	0.000130873				199.2	0.000444481
			199.4	0.000283713				199.4	0.000130422				199.4	0.000443447
			199.6	0.000283285				199.6	0.000129973				199.6	0.000442416
			199.8	0.000282858				199.8	0.000129525				199.8	0.000441388
			200	0.000282432				200	0.000129078				200	0.000440362
			200.2	0.000282006				200.2	0.000128633				200.2	0.000439338
			200.4	0.000281581				200.4	0.00012819				200.4	0.000438317
			200.6	0.000281156				200.6	0.000127748				200.6	0.000437298
			200.8	0.000280733				200.8	0.000127308				200.8	0.000436281
			201	0.000280309				201	0.000126869				201	0.000435267
			201.2	0.000279887				201.2	0.000126432				201.2	0.000434255
			201.4	0.000279465				201.4	0.000125997				201.4	0.000433245
			201.6	0.000279044				201.6	0.000125562				201.6	0.000432238
			201.8	0.000278623				201.8	0.00012513				201.8	0.000431233
			202	0.000278203				202	0.000124698				202	0.000430231
			202.2	0.000277784				202.2	0.000124269				202.2	0.000429231
			202.4	0.000277365				202.4	0.000123841				202.4	0.000428233
			202.6	0.000276947				202.6	0.000123414				202.6	0.000427237
			202.8	0.000276529				202.8	0.000122988				202.8	0.000426244
			203	0.000276112				203	0.000122565				203	0.000425253
			203.2	0.000275696				203.2	0.000122142				203.2	0.000424265
			203.4	0.00027528				203.4	0.000121721				203.4	0.000423278
			203.6	0.000274865				203.6	0.000121302				203.6	0.000422294
			203.8	0.000274451				203.8	0.000120884				203.8	0.000421313
			204	0.000274037				204	0.000120467				204	0.000420333
			204.2	0.000273624				204.2	0.000120052				204.2	0.000419356
			204.4	0.000273212				204.4	0.000119638				204.4	0.000418381
			204.6	0.0002728				204.6	0.000119226				204.6	0.000417409
			204.8	0.000272389				204.8	0.000118815				204.8	0.000416438
			205	0.000271978				205	0.000118406				205	0.00041547
			205.2	0.000271568				205.2	0.000117998				205.2	0.000414504
			205.4	0.000271159				205.4	0.000117591				205.4	0.000413541
			205.6	0.00027075				205.6	0.000117186				205.6	0.000412579
			205.8	0.000270342				205.8	0.000116782				205.8	0.00041162
			206	0.000269934				206	0.00011638				206	0.000410663
			206.2	0.000269527				206.2	0.000115979				206.2	0.000409709
			206.4	0.000269121				206.4	0.000115579				206.4	0.000408756
			206.6	0.000268715				206.6	0.000115181				206.6	0.000407806
			206.8	0.00026831				206.8	0.000114784				206.8	0.000406858
			207	0.000267906				207	0.000114388				207	0.000405912
			207.2	0.000267502				207.2	0.000113994				207.2	0.000404969
			207.4	0.000267099				207.4	0.000113601				207.4	0.000404027
			207.6	0.000266696				207.6	0.00011321				207.6	0.000403088
			207.8	0.000266294				207.8	0.000112819				207.8	0.000402151
			208	0.000265893				208	0.000112431				208	0.000401216
			208.2	0.000265492				208.2	0.000112043				208.2	0.000400283
			208.4	0.000265092				208.4	0.000111657				208.4	0.000399353
			208.6	0.000264692				208.6	0.000111272				208.6	0.000398425
			208.8	0.000264293				208.8	0.000110889				208.8	0.000397498
			209	0.000263894				209	0.000110507				209	0.000396574
			209.2	0.000263497				209.2	0.000110126				209.2	0.000395653
			209.4	0.000263099				209.4	0.000109746				209.4	0.000394733
			209.6	0.000262703				209.6	0.000109368				209.6	0.000393815
			209.8	0.000262307				209.8	0.000108991				209.8	0.0003929
			210	0.000261911				210	0.000108616				210	0.000391986
			210.2	0.000261517				210.2	0.000108241				210.2	0.000391075
			210.4	0.000261122				210.4	0.000107868				210.4	0.000390166
			210.6	0.000260729				210.6	0.000107497				210.6	0.000389259
			210.8	0.000260336				210.8	0.000107126				210.8	0.000388354
			211	0.000259943				211	0.000106757				211	0.000387451
			211.2	0.000259551				211.2	0.000106389				211.2	0.000386551
			211.4	0.00025916				211.4	0.000106022				211.4	0.000385652
			211.6	0.000258769				211.6	0.000105657				211.6	0.000384756
			211.8	0.000258379				211.8	0.000105293				211.8	0.000383861
			212	0.00025799				212	0.00010493				212	0.000382969
			212.2	0.000257601				212.2	0.000104569				212.2	0.000382079
			212.4	0.000257213				212.4	0.000104208				212.4	0.000381191
			212.6	0.000256825				212.6	0.000103849				212.6	0.000380305
			212.8	0.000256438				212.8	0.000103491				212.8	0.000379421
			213	0.000256051				213	0.000103135				213	0.000378539
			213.2	0.000255665				213.2	0.000102779				213.2	0.000377659
			213.4	0.00025528				213.4	0.000102425				213.4	0.000376781
			213.6	0.000254895				213.6	0.000102072				213.6	0.000375905
			213.8	0.000254511				213.8	0.00010172				213.8	0.000375031
			214	0.000254127				214	0.00010137				214	0.000374159
			214.2	0.000253744				214.2	0.00010102				214.2	0.00037329
			214.4	0.000253361				214.4	0.000100672				214.4	0.000372422
			214.6	0.000252979				214.6	0.000100325				214.6	0.000371556
			214.8	0.000252598				214.8	9.99796e-05				214.8	0.000370692
			215	0.000252217				215	9.9635e-05				215	0.000369831
			215.2	0.000251837				215.2	9.92917e-05				215.2	0.000368971
			215.4	0.000251457				215.4	9.89495e-05				215.4	0.000368113
			215.6	0.000251078				215.6	9.86085e-05				215.6	0.000367258
			215.8	0.0002507				215.8	9.82687e-05				215.8	0.000366404
			216	0.000250322				216	9.79301e-05				216	0.000365552
			216.2	0.000249945				216.2	9.75926e-05				216.2	0.000364702
			216.4	0.000249568				216.4	9.72563e-05				216.4	0.000363855
			216.6	0.000249192				216.6	9.69211e-05				216.6	0.000363009
			216.8	0.000248816				216.8	9.65871e-05				216.8	0.000362165
			217	0.000248441				217	9.62543e-05				217	0.000361323
			217.2	0.000248066				217.2	9.59225e-05				217.2	0.000360483
			217.4	0.000247692				217.4	9.5592e-05				217.4	0.000359645
			217.6	0.000247319				217.6	9.52626e-05				217.6	0.000358809
			217.8	0.000246946				217.8	9.49343e-05				217.8	0.000357975
			218	0.000246574				218	9.46071e-05				218	0.000357143
			218.2	0.000246202				218.2	9.42811e-05				218.2	0.000356313
			218.4	0.000245831				218.4	9.39562e-05				218.4	0.000355485
			218.6	0.00024546				218.6	9.36324e-05				218.6	0.000354658
			218.8	0.00024509				218.8	9.33097e-05				218.8	0.000353834
			219	0.000244721				219	9.29882e-05				219	0.000353012
			219.2	0.000244352				219.2	9.26677e-05				219.2	0.000352191
			219.4	0.000243984				219.4	9.23484e-05				219.4	0.000351372
			219.6	0.000243616				219.6	9.20301e-05				219.6	0.000350556
			219.8	0.000243249				219.8	9.1713e-05				219.8	0.000349741
			220	0.000242882				220	9.13969e-05				220	0.000348928
			220.2	0.000242516				220.2	9.1082e-05				220.2	0.000348117
			220.4	0.00024215				220.4	9.07681e-05				220.4	0.000347307
			220.6	0.000241785				220.6	9.04553e-05				220.6	0.0003465
			220.8	0.000241421				220.8	9.01436e-05				220.8	0.000345695
			221	0.000241057				221	8.98329e-05				221	0.000344891
			221.2	0.000240693				221.2	8.95234e-05				221.2	0.000344089
			221.4	0.000240331				221.4	8.92149e-05				221.4	0.00034329
			221.6	0.000239968				221.6	8.89074e-05				221.6	0.000342492
			221.8	0.000239606				221.8	8.8601e-05				221.8	0.000341696
			222	0.000239245				222	8.82957e-05				222	0.000340901
			222.2	0.000238885				222.2	8.79914e-05				222.2	0.000340109
			222.4	0.000238525				222.4	8.76882e-05				222.4	0.000339318
			222.6	0.000238165				222.6	8.7386e-05				222.6	0.00033853
			222.8	0.000237806				222.8	8.70849e-05				222.8	0.000337743
			223	0.000237447				223	8.67848e-05				223	0.000336958
			223.2	0.000237089				223.2	8.64857e-05				223.2	0.000336174
			223.4	0.000236732				223.4	8.61876e-05				223.4	0.000335393
			223.6	0.000236375				223.6	8.58906e-05				223.6	0.000334613
			223.8	0.000236019				223.8	8.55946e-05				223.8	0.000333835
			224	0.000235663				224	8.52997e-05				224	0.000333059
			224.2	0.000235308				224.2	8.50057e-05				224.2	0.000332285
			224.4	0.000234953				224.4	8.47128e-05				224.4	0.000331513
			224.6	0.000234599				224.6	8.44209e-05				224.6	0.000330742
			224.8	0.000234245				224.8	8.41299e-05				224.8	0.000329974
			225	0.000233892				225	8.384e-05				225	0.000329207
			225.2	0.00023354				225.2	8.35511e-05				225.2	0.000328441
			225.4	0.000233188				225.4	8.32632e-05				225.4	0.000327678
			225.6	0.000232836				225.6	8.29762e-05				225.6	0.000326916
			225.8	0.000232485				225.8	8.26903e-05				225.8	0.000326156
			226	0.000232135				226	8.24053e-05				226	0.000325398
			226.2	0.000231785				226.2	8.21213e-05				226.2	0.000324642
			226.4	0.000231435				226.4	8.18383e-05				226.4	0.000323887
			226.6	0.000231086				226.6	8.15563e-05				226.6	0.000323134
			226.8	0.000230738				226.8	8.12753e-05				226.8	0.000322383
			227	0.00023039				227	8.09952e-05				227	0.000321634
			227.2	0.000230043				227.2	8.07161e-05				227.2	0.000320886
			227.4	0.000229696				227.4	8.04379e-05				227.4	0.00032014
			227.6	0.00022935				227.6	8.01607e-05				227.6	0.000319396
			227.8	0.000229004				227.8	7.98845e-05				227.8	0.000318654
			228	0.000228659				228	7.96092e-05				228	0.000317913
			228.2	0.000228314				228.2	7.93348e-05				228.2	0.000317174
			228.4	0.00022797				228.4	7.90614e-05				228.4	0.000316437
			228.6	0.000227626				228.6	7.8789e-05				228.6	0.000315701
			228.8	0.000227283				228.8	7.85174e-05				228.8	0.000314967
			229	0.000226941				229	7.82469e-05				229	0.000314235
			229.2	0.000226598				229.2	7.79772e-05				229.2	0.000313505
			229.4	0.000226257				229.4	7.77085e-05				229.4	0.000312776
			229.6	0.000225916				229.6	7.74407e-05				229.6	0.000312049
			229.8	0.000225575				229.8	7.71738e-05				229.8	0.000311324
			230	0.000225235				230	7.69079e-05				230	0.0003106
			230.2	0.000224896				230.2	7.66429e-05				230.2	0.000309878
			230.4	0.000224557				230.4	7.63787e-05				230.4	0.000309158
			230.6	0.000224218				230.6	7.61155e-05				230.6	0.000308439
			230.8	0.00022388				230.8	7.58532e-05				230.8	0.000307722
			231	0.000223543				231	7.55918e-05				231	0.000307007
			231.2	0.000223206				231.2	7.53313e-05				231.2	0.000306293
			231.4	0.000222869				231.4	7.50717e-05				231.4	0.000305581
			231.6	0.000222533				231.6	7.4813e-05				231.6	0.000304871
			231.8	0.000222198				231.8	7.45552e-05				231.8	0.000304162
			232	0.000221863				232	7.42983e-05				232	0.000303455
			232.2	0.000221528				232.2	7.40422e-05				232.2	0.00030275
			232.4	0.000221194				232.4	7.37871e-05				232.4	0.000302046
			232.6	0.000220861				232.6	7.35328e-05				232.6	0.000301344
			232.8	0.000220528				232.8	7.32794e-05				232.8	0.000300644
			233	0.000220195				233	7.30269e-05				233	0.000299945
			233.2	0.000219864				233.2	7.27752e-05				233.2	0.000299248
			233.4	0.000219532				233.4	7.25244e-05				233.4	0.000298552
			233.6	0.000219201				233.6	7.22745e-05				233.6	0.000297858
			233.8	0.000218871				233.8	7.20254e-05				233.8	0.000297166
			234	0.000218541				234	7.17772e-05				234	0.000296475
			234.2	0.000218211				234.2	7.15299e-05				234.2	0.000295786
			234.4	0.000217882				234.4	7.12834e-05				234.4	0.000295099
			234.6	0.000217554				234.6	7.10377e-05				234.6	0.000294413
			234.8	0.000217226				234.8	7.07929e-05				234.8	0.000293728
			235	0.000216898				235	7.05489e-05				235	0.000293045
			235.2	0.000216572				235.2	7.03058e-05				235.2	0.000292364
			235.4	0.000216245				235.4	7.00635e-05				235.4	0.000291685
			235.6	0.000215919				235.6	6.98221e-05				235.6	0.000291007
			235.8	0.000215594				235.8	6.95815e-05				235.8	0.00029033
			236	0.000215269				236	6.93417e-05				236	0.000289655
			236.2	0.000214944				236.2	6.91027e-05				236.2	0.000288982
			236.4	0.00021462				236.4	6.88646e-05				236.4	0.00028831
			236.6	0.000214296				236.6	6.86273e-05				236.6	0.00028764
			236.8	0.000213973				236.8	6.83908e-05				236.8	0.000286972
			237	0.000213651				237	6.81551e-05				237	0.000286305
			237.2	0.000213329				237.2	6.79202e-05				237.2	0.000285639
			237.4	0.000213007				237.4	6.76862e-05				237.4	0.000284975
			237.6	0.000212686				237.6	6.74529e-05				237.6	0.000284313
			237.8	0.000212366				237.8	6.72205e-05				237.8	0.000283652
			238	0.000212045				238	6.69888e-05				238	0.000282993
			238.2	0.000211726				238.2	6.6758e-05				238.2	0.000282335
			238.4	0.000211407				238.4	6.65279e-05				238.4	0.000281679
			238.6	0.000211088				238.6	6.62986e-05				238.6	0.000281024
			238.8	0.00021077				238.8	6.60702e-05				238.8	0.000280371
			239	0.000210452				239	6.58425e-05				239	0.000279719
			239.2	0.000210135				239.2	6.56156e-05				239.2	0.000279069
			239.4	0.000209818				239.4	6.53895e-05				239.4	0.00027842
			239.6	0.000209502				239.6	6.51641e-05				239.6	0.000277773
			239.8	0.000209186				239.8	6.49396e-05				239.8	0.000277127
			240	0.00020887				240	6.47158e-05				240	0.000276483
			240.2	0.000208556				240.2	6.44927e-05				240.2	0.00027584
			240.4	0.000208241				240.4	6.42705e-05				240.4	0.000275199
			240.6	0.000207927				240.6	6.4049e-05				240.6	0.00027456
			240.8	0.000207614				240.8	6.38283e-05				240.8	0.000273921
			241	0.000207301				241	6.36083e-05				241	0.000273285
			241.2	0.000206988				241.2	6.33891e-05				241.2	0.00027265
			241.4	0.000206676				241.4	6.31707e-05				241.4	0.000272016
			241.6	0.000206365				241.6	6.2953e-05				241.6	0.000271383
			241.8	0.000206054				241.8	6.2736e-05				241.8	0.000270753
			242	0.000205743				242	6.25198e-05				242	0.000270123
			242.2	0.000205433				242.2	6.23044e-05				242.2	0.000269495
			242.4	0.000205123				242.4	6.20897e-05				242.4	0.000268869
			242.6	0.000204814				242.6	6.18757e-05				242.6	0.000268244
			242.8	0.000204505				242.8	6.16625e-05				242.8	0.000267621
			243	0.000204197				243	6.145e-05				243	0.000266999
			243.2	0.000203889				243.2	6.12382e-05				243.2	0.000266378
			243.4	0.000203582				243.4	6.10272e-05				243.4	0.000265759
			243.6	0.000203275				243.6	6.08169e-05				243.6	0.000265141
			243.8	0.000202968				243.8	6.06073e-05				243.8	0.000264525
			244	0.000202662				244	6.03984e-05				244	0.00026391
			244.2	0.000202357				244.2	6.01903e-05				244.2	0.000263296
			244.4	0.000202052				244.4	5.99829e-05				244.4	0.000262684
			244.6	0.000201747				244.6	5.97762e-05				244.6	0.000262074
			244.8	0.000201443				244.8	5.95702e-05				244.8	0.000261465
			245	0.00020114				245	5.93649e-05				245	0.000260857
			245.2	0.000200836				245.2	5.91603e-05				245.2	0.000260251
			245.4	0.000200534				245.4	5.89564e-05				245.4	0.000259646
			245.6	0.000200231				245.6	5.87533e-05				245.6	0.000259042
			245.8	0.000199929				245.8	5.85508e-05				245.8	0.00025844
			246	0.000199628				246	5.8349e-05				246	0.000257839
			246.2	0.000199327				246.2	5.81479e-05				246.2	0.00025724
			246.4	0.000199027				246.4	5.79476e-05				246.4	0.000256642
			246.6	0.000198727				246.6	5.77479e-05				246.6	0.000256046
			246.8	0.000198427				246.8	5.75489e-05				246.8	0.00025545
			247	0.000198128				247	5.73505e-05				247	0.000254857
			247.2	0.000197829				247.2	5.71529e-05				247.2	0.000254264
			247.4	0.000197531				247.4	5.69559e-05				247.4	0.000253673
			247.6	0.000197233				247.6	5.67597e-05				247.6	0.000253084
			247.8	0.000196936				247.8	5.65641e-05				247.8	0.000252495
			248	0.000196639				248	5.63691e-05				248	0.000251908
			248.2	0.000196343				248.2	5.61749e-05				248.2	0.000251323
			248.4	0.000196047				248.4	5.59813e-05				248.4	0.000250739
			248.6	0.000195751				248.6	5.57884e-05				248.6	0.000250156
			248.8	0.000195456				248.8	5.55961e-05				248.8	0.000249574
			249	0.000195161				249	5.54045e-05				249	0.000248994
			249.2	0.000194867				249.2	5.52136e-05				249.2	0.000248416
			249.4	0.000194573				249.4	5.50233e-05				249.4	0.000247838
			249.6	0.00019428				249.6	5.48337e-05				249.6	0.000247262
			249.8	0.000193987				249.8	5.46448e-05				249.8	0.000246687
			250	0.000193695				250	5.44564e-05				250	0.000246114
			250.2	0.000193403				250.2	5.42688e-05				250.2	0.000245542
			250.4	0.000193111				250.4	5.40818e-05				250.4	0.000244971
			250.6	0.00019282				250.6	5.38954e-05				250.6	0.000244402
			250.8	0.000192529				250.8	5.37097e-05				250.8	0.000243834
			251	0.000192239				251	5.35246e-05				251	0.000243267
			251.2	0.000191949				251.2	5.33401e-05				251.2	0.000242701
			251.4	0.00019166				251.4	5.31563e-05				251.4	0.000242137
			251.6	0.000191371				251.6	5.29731e-05				251.6	0.000241574
			251.8	0.000191083				251.8	5.27906e-05				251.8	0.000241013
			252	0.000190795				252	5.26086e-05				252	0.000240453
			252.2	0.000190507				252.2	5.24274e-05				252.2	0.000239894
			252.4	0.00019022				252.4	5.22467e-05				252.4	0.000239336
			252.6	0.000189933				252.6	5.20666e-05				252.6	0.00023878
			252.8	0.000189647				252.8	5.18872e-05				252.8	0.000238225
			253	0.000189361				253	5.17084e-05				253	0.000237671
			253.2	0.000189075				253.2	5.15302e-05				253.2	0.000237119
			253.4	0.00018879				253.4	5.13526e-05				253.4	0.000236568
			253.6	0.000188506				253.6	5.11757e-05				253.6	0.000236018
			253.8	0.000188222				253.8	5.09993e-05				253.8	0.000235469
			254	0.000187938				254	5.08235e-05				254	0.000234922
			254.2	0.000187655				254.2	5.06484e-05				254.2	0.000234376
			254.4	0.000187372				254.4	5.04739e-05				254.4	0.000233831
			254.6	0.000187089				254.6	5.02999e-05				254.6	0.000233287
			254.8	0.000186807				254.8	5.01266e-05				254.8	0.000232745
			255	0.000186526				255	4.99538e-05				255	0.000232204
			255.2	0.000186244				255.2	4.97817e-05				255.2	0.000231664
			255.4	0.000185964				255.4	4.96101e-05				255.4	0.000231126
			255.6	0.000185683				255.6	4.94392e-05				255.6	0.000230589
			255.8	0.000185403				255.8	4.92688e-05				255.8	0.000230053
			256	0.000185124				256	4.9099e-05				256	0.000229518
			256.2	0.000184845				256.2	4.89298e-05				256.2	0.000228985
			256.4	0.000184566				256.4	4.87612e-05				256.4	0.000228452
			256.6	0.000184288				256.6	4.85932e-05				256.6	0.000227921
			256.8	0.00018401				256.8	4.84257e-05				256.8	0.000227391
			257	0.000183733				257	4.82588e-05				257	0.000226863
			257.2	0.000183456				257.2	4.80925e-05				257.2	0.000226336
			257.4	0.000183179				257.4	4.79268e-05				257.4	0.00022581
			257.6	0.000182903				257.6	4.77616e-05				257.6	0.000225285
			257.8	0.000182627				257.8	4.7597e-05				257.8	0.000224761
			258	0.000182352				258	4.7433e-05				258	0.000224239
			258.2	0.000182077				258.2	4.72695e-05				258.2	0.000223717
			258.4	0.000181803				258.4	4.71066e-05				258.4	0.000223197
			258.6	0.000181529				258.6	4.69443e-05				258.6	0.000222679
			258.8	0.000181255				258.8	4.67825e-05				258.8	0.000222161
			259	0.000180982				259	4.66213e-05				259	0.000221645
			259.2	0.000180709				259.2	4.64607e-05				259.2	0.000221129
			259.4	0.000180436				259.4	4.63005e-05				259.4	0.000220615
			259.6	0.000180164				259.6	4.6141e-05				259.6	0.000220103
			259.8	0.000179893				259.8	4.5982e-05				259.8	0.000219591
			260	0.000179622				260	4.58235e-05				260	0.000219081
			260.2	0.000179351				260.2	4.56656e-05				260.2	0.000218571
			260.4	0.000179081				260.4	4.55082e-05				260.4	0.000218063
			260.6	0.000178811				260.6	4.53514e-05				260.6	0.000217556
			260.8	0.000178541				260.8	4.51951e-05				260.8	0.000217051
			261	0.000178272				261	4.50394e-05				261	0.000216546
			261.2	0.000178003				261.2	4.48842e-05				261.2	0.000216043
			261.4	0.000177735				261.4	4.47295e-05				261.4	0.000215541
			261.6	0.000177467				261.6	4.45753e-05				261.6	0.00021504
			261.8	0.000177199				261.8	4.44217e-05				261.8	0.00021454
			262	0.000176932				262	4.42687e-05				262	0.000214041
			262.2	0.000176665				262.2	4.41161e-05				262.2	0.000213544
			262.4	0.000176399				262.4	4.39641e-05				262.4	0.000213047
			262.6	0.000176133				262.6	4.38126e-05				262.6	0.000212552
			262.8	0.000175868				262.8	4.36616e-05				262.8	0.000212058
			263	0.000175603				263	4.35111e-05				263	0.000211565
			263.2	0.000175338				263.2	4.33612e-05				263.2	0.000211073
			263.4	0.000175074				263.4	4.32117e-05				263.4	0.000210583
			263.6	0.00017481				263.6	4.30628e-05				263.6	0.000210093
			263.8	0.000174546				263.8	4.29144e-05				263.8	0.000209605
			264	0.000174283				264	4.27665e-05				264	0.000209118
			264.2	0.00017402				264.2	4.26192e-05				264.2	0.000208632
			264.4	0.000173758				264.4	4.24723e-05				264.4	0.000208147
			264.6	0.000173496				264.6	4.23259e-05				264.6	0.000207663
			264.8	0.000173234				264.8	4.21801e-05				264.8	0.00020718
			265	0.000172973				265	4.20347e-05				265	0.000206699
			265.2	0.000172713				265.2	4.18899e-05				265.2	0.000206218
			265.4	0.000172452				265.4	4.17455e-05				265.4	0.000205739
			265.6	0.000172192				265.6	4.16016e-05				265.6	0.000205261
			265.8	0.000171933				265.8	4.14583e-05				265.8	0.000204784
			266	0.000171673				266	4.13154e-05				266	0.000204308
			266.2	0.000171415				266.2	4.1173e-05				266.2	0.000203833
			266.4	0.000171156				266.4	4.10311e-05				266.4	0.000203359
			266.6	0.000170898				266.6	4.08897e-05				266.6	0.000202886
			266.8	0.000170641				266.8	4.07488e-05				266.8	0.000202415
			267	0.000170383				267	4.06084e-05				267	0.000201944
			267.2	0.000170127				267.2	4.04685e-05				267.2	0.000201475
			267.4	0.00016987				267.4	4.0329e-05				267.4	0.000201006
			267.6	0.000169614				267.6	4.019e-05				267.6	0.000200539
			267.8	0.000169358				267.8	4.00515e-05				267.8	0.000200073
			268	0.000169103				268	3.99135e-05				268	0.000199608
			268.2	0.000168848				268.2	3.9776e-05				268.2	0.000199144
			268.4	0.000168594				268.4	3.96389e-05				268.4	0.000198681
			268.6	0.000168339				268.6	3.95023e-05				268.6	0.000198219
			268.8	0.000168086				268.8	3.93662e-05				268.8	0.000197759
			269	0.000167832				269	3.92305e-05				269	0.000197299
			269.2	0.000167579				269.2	3.90953e-05				269.2	0.00019684
			269.4	0.000167327				269.4	3.89606e-05				269.4	0.000196383
			269.6	0.000167074				269.6	3.88263e-05				269.6	0.000195926
			269.8	0.000166823				269.8	3.86925e-05				269.8	0.000195471
			270	0.000166571				270	3.85592e-05				270	0.000195017
			270.2	0.00016632				270.2	3.84263e-05				270.2	0.000194563
			270.4	0.000166069				270.4	3.82939e-05				270.4	0.000194111
			270.6	0.000165819				270.6	3.81619e-05				270.6	0.00019366
			270.8	0.000165569				270.8	3.80304e-05				270.8	0.00019321
			271	0.000165319				271	3.78993e-05				271	0.000192761
			271.2	0.00016507				271.2	3.77687e-05				271.2	0.000192313
			271.4	0.000164821				271.4	3.76386e-05				271.4	0.000191866
			271.6	0.000164573				271.6	3.75089e-05				271.6	0.00019142
			271.8	0.000164325				271.8	3.73796e-05				271.8	0.000190975
			272	0.000164077				272	3.72508e-05				272	0.000190531
			272.2	0.00016383				272.2	3.71224e-05				272.2	0.000190088
			272.4	0.000163583				272.4	3.69945e-05				272.4	0.000189646
			272.6	0.000163336				272.6	3.6867e-05				272.6	0.000189205
			272.8	0.00016309				272.8	3.674e-05				272.8	0.000188766
			273	0.000162844				273	3.66133e-05				273	0.000188327
			273.2	0.000162599				273.2	3.64872e-05				273.2	0.000187889
			273.4	0.000162353				273.4	3.63614e-05				273.4	0.000187452
			273.6	0.000162109				273.6	3.62361e-05				273.6	0.000187017
			273.8	0.000161864				273.8	3.61113e-05				273.8	0.000186582
			274	0.00016162				274	3.59868e-05				274	0.000186148
			274.2	0.000161377				274.2	3.58628e-05				274.2	0.000185716
			274.4	0.000161133				274.4	3.57392e-05				274.4	0.000185284
			274.6	0.00016089				274.6	3.5616e-05				274.6	0.000184853
			274.8	0.000160648				274.8	3.54933e-05				274.8	0.000184424
			275	0.000160406				275	3.5371e-05				275	0.000183995
			275.2	0.000160164				275.2	3.52491e-05				275.2	0.000183567
			275.4	0.000159923				275.4	3.51276e-05				275.4	0.000183141
			275.6	0.000159681				275.6	3.50066e-05				275.6	0.000182715
			275.8	0.000159441				275.8	3.48859e-05				275.8	0.00018229
			276	0.0001592				276	3.47657e-05				276	0.000181866
			276.2	0.00015896				276.2	3.46459e-05				276.2	0.000181444
			276.4	0.000158721				276.4	3.45265e-05				276.4	0.000181022
			276.6	0.000158481				276.6	3.44075e-05				276.6	0.000180601
			276.8	0.000158243				276.8	3.4289e-05				276.8	0.000180181
			277	0.000158004				277	3.41708e-05				277	0.000179763
			277.2	0.000157766				277.2	3.4053e-05				277.2	0.000179345
			277.4	0.000157528				277.4	3.39357e-05				277.4	0.000178928
			277.6	0.000157291				277.6	3.38187e-05				277.6	0.000178512
			277.8	0.000157053				277.8	3.37022e-05				277.8	0.000178097
			278	0.000156817				278	3.35861e-05				278	0.000177683
			278.2	0.00015658				278.2	3.34703e-05				278.2	0.00017727
			278.4	0.000156344				278.4	3.3355e-05				278.4	0.000176858
			278.6	0.000156109				278.6	3.324e-05				278.6	0.000176447
			278.8	0.000155873				278.8	3.31255e-05				278.8	0.000176037
			279	0.000155638				279	3.30113e-05				279	0.000175628
			279.2	0.000155404				279.2	3.28976e-05				279.2	0.000175219
			279.4	0.000155169				279.4	3.27842e-05				279.4	0.000174812
			279.6	0.000154935				279.6	3.26712e-05				279.6	0.000174406
			279.8	0.000154702				279.8	3.25586e-05				279.8	0.000174
			280	0.000154469				280	3.24464e-05				280	0.000173596
			280.2	0.000154236				280.2	3.23346e-05				280.2	0.000173192
			280.4	0.000154003				280.4	3.22232e-05				280.4	0.00017279
			280.6	0.000153771				280.6	3.21121e-05				280.6	0.000172388
			280.8	0.000153539				280.8	3.20015e-05				280.8	0.000171988
			281	0.000153308				281	3.18912e-05				281	0.000171588
			281.2	0.000153077				281.2	3.17813e-05				281.2	0.000171189
			281.4	0.000152846				281.4	3.16718e-05				281.4	0.000170791
			281.6	0.000152616				281.6	3.15626e-05				281.6	0.000170394
			281.8	0.000152386				281.8	3.14539e-05				281.8	0.000169998
			282	0.000152156				282	3.13455e-05				282	0.000169603
			282.2	0.000151926				282.2	3.12374e-05				282.2	0.000169209
			282.4	0.000151697				282.4	3.11298e-05				282.4	0.000168815
			282.6	0.000151469				282.6	3.10225e-05				282.6	0.000168423
			282.8	0.00015124				282.8	3.09156e-05				282.8	0.000168032
			283	0.000151012				283	3.08091e-05				283	0.000167641
			283.2	0.000150785				283.2	3.07029e-05				283.2	0.000167251
			283.4	0.000150557				283.4	3.05971e-05				283.4	0.000166863
			283.6	0.000150331				283.6	3.04917e-05				283.6	0.000166475
			283.8	0.000150104				283.8	3.03866e-05				283.8	0.000166088
			284	0.000149878				284	3.02819e-05				284	0.000165702
			284.2	0.000149652				284.2	3.01775e-05				284.2	0.000165317
			284.4	0.000149426				284.4	3.00735e-05				284.4	0.000164932
			284.6	0.000149201				284.6	2.99699e-05				284.6	0.000164549
			284.8	0.000148976				284.8	2.98666e-05				284.8	0.000164166
			285	0.000148751				285	2.97637e-05				285	0.000163785
			285.2	0.000148527				285.2	2.96611e-05				285.2	0.000163404
			285.4	0.000148303				285.4	2.95589e-05				285.4	0.000163024
			285.6	0.00014808				285.6	2.9457e-05				285.6	0.000162645
			285.8	0.000147856				285.8	2.93555e-05				285.8	0.000162267
			286	0.000147634				286	2.92543e-05				286	0.00016189
			286.2	0.000147411				286.2	2.91535e-05				286.2	0.000161514
			286.4	0.000147189				286.4	2.90531e-05				286.4	0.000161138
			286.6	0.000146967				286.6	2.89529e-05				286.6	0.000160764
			286.8	0.000146745				286.8	2.88532e-05				286.8	0.00016039
			287	0.000146524				287	2.87537e-05				287	0.000160017
			287.2	0.000146303				287.2	2.86546e-05				287.2	0.000159645
			287.4	0.000146083				287.4	2.85559e-05				287.4	0.000159274
			287.6	0.000145862				287.6	2.84575e-05				287.6	0.000158904
			287.8	0.000145643				287.8	2.83594e-05				287.8	0.000158535
			288	0.000145423				288	2.82617e-05				288	0.000158166
			288.2	0.000145204				288.2	2.81643e-05				288.2	0.000157799
			288.4	0.000144985				288.4	2.80672e-05				288.4	0.000157432
			288.6	0.000144766				288.6	2.79705e-05				288.6	0.000157066
			288.8	0.000144548				288.8	2.78741e-05				288.8	0.000156701
			289	0.00014433				289	2.77781e-05				289	0.000156337
			289.2	0.000144113				289.2	2.76823e-05				289.2	0.000155973
			289.4	0.000143895				289.4	2.7587e-05				289.4	0.000155611
			289.6	0.000143678				289.6	2.74919e-05				289.6	0.000155249
			289.8	0.000143462				289.8	2.73971e-05				289.8	0.000154888
			290	0.000143246				290	2.73027e-05				290	0.000154528
			290.2	0.00014303				290.2	2.72086e-05				290.2	0.000154169
			290.4	0.000142814				290.4	2.71149e-05				290.4	0.000153811
			290.6	0.000142599				290.6	2.70214e-05				290.6	0.000153453
			290.8	0.000142384				290.8	2.69283e-05				290.8	0.000153096
			291	0.000142169				291	2.68355e-05				291	0.000152741
			291.2	0.000141955				291.2	2.6743e-05				291.2	0.000152386
			291.4	0.000141741				291.4	2.66509e-05				291.4	0.000152031
			291.6	0.000141527				291.6	2.6559e-05				291.6	0.000151678
			291.8	0.000141314				291.8	2.64675e-05				291.8	0.000151325
			292	0.000141101				292	2.63763e-05				292	0.000150974
			292.2	0.000140888				292.2	2.62854e-05				292.2	0.000150623
			292.4	0.000140676				292.4	2.61948e-05				292.4	0.000150273
			292.6	0.000140464				292.6	2.61046e-05				292.6	0.000149923
			292.8	0.000140252				292.8	2.60146e-05				292.8	0.000149575
			293	0.00014004				293	2.59249e-05				293	0.000149227
			293.2	0.000139829				293.2	2.58356e-05				293.2	0.00014888
			293.4	0.000139619				293.4	2.57466e-05				293.4	0.000148534
			293.6	0.000139408				293.6	2.56578e-05				293.6	0.000148189
			293.8	0.000139198				293.8	2.55694e-05				293.8	0.000147845
			294	0.000138988				294	2.54813e-05				294	0.000147501
			294.2	0.000138779				294.2	2.53935e-05				294.2	0.000147158
			294.4	0.000138569				294.4	2.5306e-05				294.4	0.000146816
			294.6	0.00013836				294.6	2.52188e-05				294.6	0.000146475
			294.8	0.000138152				294.8	2.51319e-05				294.8	0.000146134
			295	0.000137944				295	2.50453e-05				295	0.000145795
			295.2	0.000137736				295.2	2.4959e-05				295.2	0.000145456
			295.4	0.000137528				295.4	2.48729e-05				295.4	0.000145118
			295.6	0.000137321				295.6	2.47872e-05				295.6	0.00014478
			295.8	0.000137114				295.8	2.47018e-05				295.8	0.000144444
			296	0.000136907				296	2.46167e-05				296	0.000144108
			296.2	0.000136701				296.2	2.45319e-05				296.2	0.000143773
			296.4	0.000136495				296.4	2.44473e-05				296.4	0.000143439
			296.6	0.000136289				296.6	2.43631e-05				296.6	0.000143106
			296.8	0.000136083				296.8	2.42791e-05				296.8	0.000142773
			297	0.000135878				297	2.41954e-05				297	0.000142441
			297.2	0.000135673				297.2	2.41121e-05				297.2	0.00014211
			297.4	0.000135469				297.4	2.4029e-05				297.4	0.00014178
			297.6	0.000135265				297.6	2.39462e-05				297.6	0.00014145
			297.8	0.000135061				297.8	2.38636e-05				297.8	0.000141121
			298	0.000134857				298	2.37814e-05				298	0.000140793
			298.2	0.000134654				298.2	2.36994e-05				298.2	0.000140466
			298.4	0.000134451				298.4	2.36178e-05				298.4	0.00014014
			298.6	0.000134248				298.6	2.35364e-05				298.6	0.000139814
			298.8	0.000134046				298.8	2.34553e-05				298.8	0.000139489
			299	0.000133844				299	2.33744e-05				299	0.000139165
			299.2	0.000133642				299.2	2.32939e-05				299.2	0.000138841
			299.4	0.000133441				299.4	2.32136e-05				299.4	0.000138518
			299.6	0.000133239				299.6	2.31336e-05				299.6	0.000138196
			299.8	0.000133039				299.8	2.30539e-05				299.8	0.000137875
			300	0.000132838				300	2.29745e-05				300	0.000137555

## Sheet: Fig.3e
Fig. 3e
Representative trace of the binding of two competitors
Time (s)	Cy3 fluorescence (a. u.)	Cy5 fluorescence (a. u.)
0.2	90.9763	0.65403
0.4	114.31	-0.56847
0.6	117.176	1.06871
0.8	109.176	0.85741
1	98.7763	1.08793
1.2	96.3763	0.1003
1.4	102.176	-0.7462
1.6	82.7763	0.31698
1.8	105.576	3.09824
2	100.776	0.27473
2.2	106.976	-0.42215
2.4	120.776	0.99812
2.6	133.976	0.8108
2.8	128.176	-2.74143
3	145.176	-1.30384
3.2	142.176	-0.56588
3.4	132.376	-4.34755
3.6	140.176	-4.79514
3.8	153.376	-5.84083
4	156.176	-1.18863
4.2	147.376	1.07498
4.4	147.576	3.68729
4.6	148.976	2.41208
4.8	132.576	5.33905
5	134.576	2.79137
5.2	139.576	3.32931
5.4	134.576	-2.53719
5.6	133.376	2.34701
5.8	147.176	-1.57256
6	154.776	-1.67577
6.2	163.376	-1.80341
6.4	172.376	4.44155
6.6	167.176	1.25889
6.8	169.376	7.66063
7	154.376	8.00517
7.2	141.576	5.12992
7.4	133.976	0.43826
7.6	130.776	1.68041
7.8	110.976	-3.88358
8	110.976	-3.59733
8.2	123.376	-3.26626
8.4	139.776	-0.62579
8.6	144.776	-5.2508
8.8	147.176	-5.00845
9	153.176	-6.52913
9.2	160.776	-2.0288
9.4	143.176	-2.15862
9.6	141.976	-0.73885
9.8	160.176	0.32653
10	154.376	1.67663
10.2	148.176	0.54384
10.4	156.176	5.09628
10.6	155.776	3.825
10.8	152.376	3.78789
11	162.576	0.97032
11.2	152.376	-2.25988
11.4	154.976	-4.2859
11.6	148.776	-3.69539
11.8	142.976	-3.65874
12	132.376	-0.11068
12.2	134.576	-0.29505
12.4	126.776	-3.29512
12.6	144.776	-1.51253
12.8	144.576	1.38592
13	153.576	-2.89713
13.2	152.576	-3.72241
13.4	159.176	-0.70044
13.6	152.976	-0.01454
13.8	158.176	-0.71761
14	158.376	3.57309
14.2	164.776	7.85279
14.4	150.576	8.1393
14.6	138.376	9.70237
14.8	133.176	6.87329
15	122.376	0.4052
15.2	119.976	-1.72956
15.4	135.976	-3.85186
15.6	133.776	-6.65413
15.8	120.776	-6.723
16	137.976	-0.74621
16.2	125.776	0.48186
16.4	131.376	-0.50021
16.6	136.976	3.03405
16.8	143.576	3.4218
17	126.976	-1.79866
17.2	145.376	0.41644
17.4	129.176	2.14491
17.6	130.576	0.72384
17.8	139.576	1.23758
18	140.376	3.51755
18.2	140.376	1.32067
18.4	139.576	-2.32881
18.6	141.776	-4.23283
18.8	136.376	-2.24626
19	139.176	-0.63548
19.2	138.976	-3.02701
19.4	140.976	-1.64941
19.6	135.176	-2.50266
19.8	131.776	-4.58677
20	130.376	-3.30174
20.2	116.376	0.55243
20.4	122.976	3.37574
20.6	133.976	8.5682
20.8	137.376	8.32979
21	136.976	6.86053
21.2	154.776	3.76041
21.4	160.776	0.02943
21.6	150.376	-7.13241
21.8	143.576	-6.32511
22	143.176	-7.14866
22.2	133.976	-8.80308
22.4	126.176	-7.68835
22.6	122.376	-1.40449
22.8	127.176	-0.55148
23	125.376	2.27067
23.2	125.776	2.79605
23.4	127.376	3.63082
23.6	128.576	3.18116
23.8	130.176	2.25325
24	133.376	0.05325
24.2	126.976	2.05325
24.4	137.376	1.85325
24.6	146.176	-1.14675
24.8	138.576	-0.94675
25	123.376	3.65325
25.2	128.376	12.2532
25.4	112.576	22.0532
25.6	110.576	33.6532
25.8	113.376	47.0532
26	132.376	54.4532
26.2	120.576	57.0532
26.4	114.576	60.8533
26.6	106.376	58.2533
26.8	107.176	55.6532
27	108.176	51.4532
27.2	122.776	49.8533
27.4	129.976	53.6532
27.6	135.176	56.0532
27.8	135.976	56.0532
28	127.576	56.6532
28.2	131.576	56.8533
28.4	133.176	48.4532
28.6	133.176	45.2533
28.8	129.176	48.6532
29	139.176	48.4532
29.2	133.176	51.2533
29.4	128.376	57.6532
29.6	123.776	60.2533
29.8	121.976	60.6532
30	114.976	62.4532
30.2	106.776	60.4532
30.4	98.7763	58.2533
30.6	105.976	54.0532
30.8	108.776	52.6532
31	105.376	55.6532
31.2	90.1763	50.8533
31.4	88.5763	43.2533
31.6	85.1763	54.2533
31.8	86.3763	50.6532
32	97.1763	45.0532
32.2	122.776	54.2533
32.4	136.376	58.2533
32.6	136.376	57.8533
32.8	137.376	55.8533
33	129.776	61.6532
33.2	135.576	50.2533
33.4	131.176	50.0532
33.6	129.976	52.4532
33.8	119.976	49.6532
34	118.976	43.6532
34.2	107.776	51.6532
34.4	109.976	54.8533
34.6	108.776	45.8533
34.8	118.376	54.8533
35	122.376	56.4532
35.2	130.976	47.2533
35.4	128.576	40.8533
35.6	132.576	43.6532
35.8	130.976	40.0532
36	133.176	36.2533
36.2	122.976	50.8533
36.4	119.776	56.6532
36.6	97.9763	46.2533
36.8	100.176	42.4532
37	99.1763	49.8533
37.2	112.376	50.4532
37.4	114.176	44.6532
37.6	129.776	56.0532
37.8	133.376	59.8533
38	123.176	56.8533
38.2	109.376	44.0532
38.4	112.576	45.0532
38.6	118.976	38.6532
38.8	113.376	43.4532
39	115.776	41.6532
39.2	128.176	38.2533
39.4	130.576	41.2533
39.6	126.776	46.6532
39.8	122.176	42.0532
40	119.776	47.2533
40.2	101.776	57.2533
40.4	104.576	57.4532
40.6	97.5763	55.2533
40.8	103.176	50.8533
41	114.976	56.4532
41.2	126.776	54.6532
41.4	128.776	60.2533
41.6	135.376	59.2533
41.8	136.776	64.4532
42	148.176	59.6532
42.2	147.776	66.8533
42.4	143.376	69.6532
42.6	144.376	73.0533
42.8	140.176	73.2532
43	114.976	67.8533
43.2	103.376	60.0532
43.4	100.376	50.4532
43.6	95.3763	50.0532
43.8	103.776	48.8533
44	117.576	50.0532
44.2	124.176	52.4532
44.4	119.976	61.0532
44.6	125.776	56.6532
44.8	116.376	58.8533
45	101.376	63.6532
45.2	94.1763	57.8533
45.4	101.376	52.2533
45.6	91.1763	52.8533
45.8	104.576	48.2533
46	106.976	44.8533
46.2	108.376	45.8533
46.4	96.1763	44.6532
46.6	96.5763	47.4532
46.8	90.1763	48.6532
47	86.7763	49.4532
47.2	100.576	52.8533
47.4	112.976	49.6532
47.6	119.976	48.4532
47.8	119.776	50.2533
48	129.376	53.8533
48.2	124.376	50.4532
48.4	120.576	54.6532
48.6	121.776	50.8533
48.8	112.176	47.6532
49	106.576	41.6532
49.2	100.376	49.6532
49.4	108.776	51.6532
49.6	112.376	54.0532
49.8	113.976	54.0532
50	104.976	58.0532
50.2	104.776	51.0532
50.4	99.1763	52.8533
50.6	94.5763	53.4532
50.8	97.9763	56.8533
51	116.776	60.0532
51.2	123.976	59.4532
51.4	118.576	58.2533
51.6	114.776	59.2533
51.8	120.576	58.8533
52	126.376	50.8533
52.2	113.776	60.4532
52.4	112.576	51.2533
52.6	121.376	47.6532
52.8	125.776	48.2533
53	115.776	49.6532
53.2	132.776	48.0532
53.4	133.976	49.4532
53.6	125.376	50.0532
53.8	118.376	44.8533
54	113.776	46.8533
54.2	87.5763	53.4532
54.4	87.9763	60.8533
54.6	96.5763	74.8533
54.8	94.9763	73.2532
55	106.576	74.2532
55.2	128.576	59.0532
55.4	124.376	53.6532
55.6	119.376	40.2533
55.8	117.376	44.8533
56	114.576	54.6532
56.2	108.176	57.2533
56.4	118.576	59.0532
56.6	125.576	56.8533
56.8	122.176	66.4532
57	116.376	55.2533
57.2	117.976	51.0532
57.4	110.176	54.2533
57.6	99.7763	63.6532
57.8	100.576	64.6532
58	104.576	68.8533
58.2	124.976	71.0533
58.4	129.576	66.8533
58.6	134.576	55.8533
58.8	143.176	50.0532
59	140.776	44.8533
59.2	125.376	51.2533
59.4	127.176	47.8533
59.6	135.776	50.0532
59.8	138.976	41.8533
60	122.976	42.2533
60.2	124.376	40.0532
60.4	119.376	47.0532
60.6	115.776	48.6532
60.8	106.776	56.8533
61	127.776	59.8533
61.2	121.376	55.4532
61.4	132.976	54.6532
61.6	121.376	52.4532
61.8	124.576	47.8533
62	115.176	42.6532
62.2	118.176	47.8533
62.4	106.576	43.6532
62.6	122.376	45.6532
62.8	115.976	46.8533
63	111.376	50.0532
63.2	114.376	56.6532
63.4	110.176	63.8533
63.6	107.176	66.6532
63.8	111.376	77.0533
64	117.576	78.2532
64.2	117.776	74.0533
64.4	123.776	72.2532
64.6	128.376	79.8533
64.8	130.576	75.2532
65	136.776	71.0533
65.2	120.176	67.6532
65.4	121.576	64.8533
65.6	110.376	62.0532
65.8	103.176	54.2533
66	96.9763	51.6532
66.2	106.576	50.8533
66.4	114.776	55.2533
66.6	121.776	50.6532
66.8	122.976	50.6532
67	125.176	56.6532
67.2	120.976	56.2533
67.4	114.576	51.2533
67.6	107.976	49.2533
67.8	106.776	49.8533
68	122.176	48.6532
68.2	123.376	44.2533
68.4	121.776	42.4532
68.6	118.176	47.6532
68.8	124.576	53.6532
69	106.576	54.8533
69.2	103.776	64.8533
69.4	102.376	75.4532
69.6	108.376	74.0533
69.8	115.776	70.8533
70	124.776	66.0533
70.2	132.976	63.6532
70.4	141.376	53.0532
70.6	143.976	53.0532
70.8	135.776	54.8533
71	128.576	57.4532
71.2	112.976	52.2533
71.4	98.1763	52.2533
71.6	88.3763	53.4532
71.8	100.976	49.8533
72	107.376	54.0532
72.2	124.376	56.2533
72.4	140.976	60.6532
72.6	148.376	58.8533
72.8	132.976	53.2533
73	123.376	45.2533
73.2	116.176	46.2533
73.4	93.3763	41.0532
73.6	96.3763	38.8533
73.8	106.376	47.0532
74	116.976	51.8533
74.2	119.776	57.2533
74.4	128.776	64.2532
74.6	116.176	63.4532
74.8	106.976	64.2532
75	91.1763	63.0532
75.2	98.9763	52.4532
75.4	107.576	47.8533
75.6	112.376	48.8533
75.8	113.976	54.2533
76	128.776	57.2533
76.2	132.776	66.6532
76.4	118.376	67.8533
76.6	118.576	63.6532
76.8	120.576	68.0533
77	112.376	66.8533
77.2	106.176	63.2533
77.4	121.976	65.6532
77.6	122.576	74.6532
77.8	105.576	60.0532
78	108.776	58.2533
78.2	113.576	58.0532
78.4	109.976	52.6532
78.6	107.776	54.0532
78.8	119.376	54.8533
79	115.376	59.0532
79.2	106.576	56.8533
79.4	101.376	60.0532
79.6	105.776	56.2533
79.8	120.776	55.4532
80	134.176	56.6532
80.2	134.576	62.6532
80.4	126.976	63.6532
80.6	123.976	59.4532
80.8	122.976	57.6532
81	104.576	51.6532
81.2	106.576	43.6532
81.4	131.776	47.2533
81.6	141.376	51.6532
81.8	132.376	56.0532
82	138.176	59.8533
82.2	141.176	64.8533
82.4	129.376	61.4532
82.6	128.376	58.4532
82.8	123.776	66.8533
83	122.376	65.2532
83.2	120.576	66.4532
83.4	117.376	66.0533
83.6	113.576	66.4532
83.8	121.976	59.6532
84	121.176	57.2533
84.2	122.976	56.2533
84.4	122.376	58.0532
84.6	115.776	52.6532
84.8	114.576	44.4532
85	116.576	44.0532
85.2	125.776	38.0532
85.4	128.976	35.0532
85.6	136.776	46.6532
85.8	127.576	55.4532
86	128.976	59.6532
86.2	121.576	70.6532
86.4	116.976	74.4532
86.6	113.776	66.8533
86.8	122.376	63.0532
87	135.976	63.6532
87.2	130.176	56.4532
87.4	140.576	53.4532
87.6	139.176	61.0532
87.8	133.376	65.0533
88	120.776	64.8533
88.2	116.776	65.6532
88.4	111.376	66.0533
88.6	117.176	60.4532
88.8	111.976	58.6532
89	113.976	61.0532
89.2	119.776	69.4532
89.4	117.776	75.0533
89.6	113.776	77.0533
89.8	128.976	83.2532
90	123.976	83.0533
90.2	116.376	78.0533
90.4	122.176	70.0533
90.6	126.176	66.6532
90.8	126.976	58.6532
91	129.776	56.8533
91.2	136.576	47.8533
91.4	128.976	50.8533
91.6	125.776	48.0532
91.8	116.776	55.8533
92	110.176	51.4532
92.2	108.376	54.0532
92.4	107.176	52.6532
92.6	109.576	59.0532
92.8	120.976	51.6532
93	124.376	54.6532
93.2	117.776	60.2533
93.4	120.976	53.6532
93.6	116.176	53.6532
93.8	102.176	48.0532
94	112.776	47.4532
94.2	125.976	45.6532
94.4	126.776	50.4532
94.6	128.376	50.4532
94.8	134.776	54.0532
95	126.176	49.4532
95.2	126.976	47.2533
95.4	132.776	46.6532
95.6	124.976	40.6532
95.8	122.576	37.8533
96	121.376	48.8533
96.2	113.376	50.6532
96.4	106.176	52.2533
96.6	114.376	55.6532
96.8	126.376	59.4532
97	142.576	49.8533
97.2	145.976	50.4532
97.4	145.376	46.4532
97.6	147.776	40.6532
97.8	138.776	39.8533
98	124.376	41.4532
98.2	123.376	41.0532
98.4	117.376	40.6532
98.6	112.776	50.6532
98.8	113.376	53.8533
99	113.176	54.2533
99.2	114.976	53.4532
99.4	130.376	60.0532
99.6	133.176	55.2533
99.8	122.776	57.4532
100	132.576	63.0532
100.2	131.176	60.0532
100.4	125.176	59.2533
100.6	118.576	58.8533
100.8	132.376	52.2533
101	126.176	44.6532
101.2	121.976	45.2533
101.4	117.976	48.2533
101.6	132.776	53.0532
101.8	125.976	57.2533
102	121.576	60.4532
102.2	118.976	65.8533
102.4	117.176	59.8533
102.6	113.576	57.8533
102.8	100.176	62.8533
103	103.776	63.6532
103.2	117.176	62.2533
103.4	118.376	66.8533
103.6	111.176	63.0532
103.8	128.976	58.6532
104	119.776	58.8533
104.2	119.976	62.0532
104.4	119.176	65.0533
104.6	112.376	60.4532
104.8	106.376	54.6532
105	113.976	57.6532
105.2	96.7763	54.0532
105.4	96.9763	50.4532
105.6	114.576	61.4532
105.8	111.376	67.8533
106	114.976	67.6532
106.2	126.176	67.6532
106.4	125.576	67.2532
106.6	123.776	58.8533
106.8	134.976	56.2533
107	135.776	53.8533
107.2	131.376	52.0532
107.4	141.776	48.0532
107.6	139.976	57.0532
107.8	135.376	54.6532
108	127.376	52.8533
108.2	133.176	59.8533
108.4	113.776	61.8533
108.6	115.176	61.0532
108.8	118.376	66.4532
109	130.976	72.8533
109.2	138.176	66.4532
109.4	150.776	67.0533
109.6	151.576	62.8533
109.8	148.976	55.6532
110	148.576	49.2533
110.2	147.376	44.0532
110.4	146.176	50.8533
110.6	138.576	59.2533
110.8	130.776	66.2532
111	110.976	73.4532
111.2	97.7763	81.2532
111.4	98.9763	77.8533
111.6	97.5763	71.0533
111.8	111.576	64.0533
112	121.176	49.4532
112.2	124.576	47.0532
112.4	136.376	41.2533
112.6	126.976	33.4532
112.8	122.576	40.8533
113	122.576	53.0532
113.2	114.576	55.2533
113.4	103.776	58.8533
113.6	118.976	67.2532
113.8	119.976	69.6532
114	119.776	67.4532
114.2	125.976	66.0533
114.4	125.176	68.2532
114.6	122.376	68.0533
114.8	109.576	64.6532
115	117.176	63.0532
115.2	117.376	61.2533
115.4	126.176	65.8533
115.6	120.176	62.6532
115.8	135.576	60.8533
116	131.976	62.2533
116.2	143.176	63.4532
116.4	136.776	65.2532
116.6	138.976	65.4532
116.8	131.576	63.2533
117	125.976	58.0532
117.2	106.576	56.0532
117.4	99.9763	45.2533
117.6	105.576	44.0532
117.8	104.176	44.6532
118	118.576	42.2533
118.2	122.776	44.8533
118.4	132.376	44.2533
118.6	137.176	44.6532
118.8	136.976	42.8533
119	134.976	47.2533
119.2	142.376	45.6532
119.4	127.776	48.0532
119.6	118.976	51.8533
119.8	118.376	62.8533
120	114.176	66.6532
120.2	103.376	65.0533
120.4	115.576	68.8533
120.6	118.776	81.0533
120.8	123.776	75.0533
121	120.976	75.0533
121.2	114.576	73.0533
121.4	106.176	74.0533
121.6	98.5763	62.8533
121.8	110.176	62.4532
122	115.976	65.6532
122.2	128.776	75.8533
122.4	129.976	63.0532
122.6	138.776	58.4532
122.8	118.776	56.2533
123	112.776	49.6532
123.2	125.376	38.6532
123.4	143.976	51.2533
123.6	127.176	56.6532
123.8	130.376	58.8533
124	132.376	64.0533
124.2	123.576	65.6532
124.4	114.176	59.6532
124.6	122.576	57.8533
124.8	132.976	65.6532
125	139.176	61.8533
125.2	138.976	66.8533
125.4	128.976	67.4532
125.6	139.176	59.8533
125.8	141.776	53.8533
126	137.176	52.8533
126.2	148.176	55.8533
126.4	161.376	47.6532
126.6	163.376	55.4532
126.8	145.376	58.4532
127	134.176	59.0532
127.2	121.176	55.4532
127.4	108.176	66.2532
127.6	104.576	65.4532
127.8	114.976	61.0532
128	114.776	61.2533
128.2	121.976	57.6532
128.4	126.776	59.0532
128.6	133.176	55.6532
128.8	129.576	58.0532
129	145.976	56.4532
129.2	147.576	53.8533
129.4	154.176	54.0532
129.6	150.776	61.8533
129.8	159.776	51.8533
130	154.976	44.0532
130.2	146.776	52.6532
130.4	136.776	49.2533
130.6	128.376	43.8533
130.8	117.176	50.0532
131	115.976	52.0532
131.2	120.176	45.2533
131.4	126.776	44.8533
131.6	127.176	45.4532
131.8	126.176	50.6532
132	113.376	63.0532
132.2	116.176	65.6532
132.4	114.776	67.6532
132.6	114.376	63.0532
132.8	128.176	58.4532
133	147.776	55.4532
133.2	142.176	52.6532
133.4	138.976	46.4532
133.6	145.176	50.4532
133.8	138.376	48.8533
134	139.576	46.2533
134.2	136.376	55.2533
134.4	140.376	59.0532
134.6	128.176	62.4532
134.8	125.376	69.6532
135	112.776	68.0533
135.2	117.376	57.8533
135.4	116.776	58.4532
135.6	130.176	52.4532
135.8	131.376	47.4532
136	126.776	54.8533
136.2	118.176	57.4532
136.4	116.776	55.6532
136.6	126.176	60.6532
136.8	131.576	57.2533
137	140.176	50.2533
137.2	142.976	50.0532
137.4	134.576	47.6532
137.6	116.976	42.8533
137.8	112.376	43.8533
138	114.976	42.2533
138.2	124.976	45.4532
138.4	131.576	48.4532
138.6	136.976	54.0532
138.8	130.976	49.2533
139	117.776	50.6532
139.2	116.376	49.2533
139.4	110.576	47.8533
139.6	118.376	40.8533
139.8	125.976	46.0532
140	137.376	53.6532
140.2	134.776	52.8533
140.4	147.176	54.0532
140.6	127.976	61.8533
140.8	125.576	62.0532
141	130.376	61.4532
141.2	130.376	60.0532
141.4	132.176	64.0533
141.6	147.776	59.6532
141.8	143.376	58.0532
142	128.976	52.0532
142.2	126.976	53.8533
142.4	128.176	52.6532
142.6	126.376	50.8533
142.8	132.976	59.0532
143	143.776	57.0532
143.2	138.176	57.2533
143.4	130.776	58.4532
143.6	129.176	61.2533
143.8	128.776	50.6532
144	118.576	55.8533
144.2	121.376	57.0532
144.4	125.576	52.4532
144.6	114.776	52.0532
144.8	110.176	62.8533
145	126.576	59.4532
145.2	130.176	62.8533
145.4	124.376	66.2532
145.6	145.976	67.2532
145.8	151.176	59.2533
146	132.776	63.0532
146.2	138.976	62.2533
146.4	139.976	65.2532
146.6	125.976	62.2533
146.8	125.176	65.8533
147	127.776	64.4532
147.2	134.576	53.6532
147.4	126.176	51.6532
147.6	123.376	51.2533
147.8	134.976	48.4532
148	139.776	43.4532
148.2	131.176	52.0532
148.4	150.576	46.2533
148.6	149.976	52.8533
148.8	138.576	57.8533
149	132.176	64.6532
149.2	121.176	66.4532
149.4	115.176	67.8533
149.6	124.176	64.2532
149.8	105.976	62.6532
150	112.576	59.4532
150.2	115.576	57.4532
150.4	103.776	58.0532
150.6	83.7763	53.8533
150.8	93.3763	52.0532
151	86.9763	49.6532
151.2	86.7763	46.2533
151.4	88.7763	49.0532
151.6	102.976	50.4532
151.8	103.776	44.8533
152	111.976	43.0532
152.2	109.976	44.4532
152.4	115.976	47.6532
152.6	115.376	47.4532
152.8	120.976	59.4532
153	123.176	58.0532
153.2	130.376	62.0532
153.4	129.976	57.2533
153.6	138.576	55.6532
153.8	140.376	44.0532
154	143.576	52.0532
154.2	136.376	51.0532
154.4	143.176	45.6532
154.6	139.176	44.8533
154.8	143.376	51.2533
155	135.776	46.6532
155.2	134.576	49.6532
155.4	116.576	56.4532
155.6	102.976	59.2533
155.8	86.7763	63.4532
156	87.3763	65.8533
156.2	87.5763	60.8533
156.4	116.576	59.0532
156.6	126.776	58.8533
156.8	134.176	50.4532
157	126.976	49.2533
157.2	132.176	50.6532
157.4	118.776	49.2533
157.6	130.376	49.2533
157.8	136.976	49.0532
158	138.776	59.2533
158.2	136.576	57.0532
158.4	131.176	60.4532
158.6	115.176	62.0532
158.8	116.376	71.8533
159	124.176	61.0532
159.2	135.376	68.2532
159.4	132.576	66.6532
159.6	136.176	71.0533
159.8	131.176	65.8533
160	126.976	64.0533
160.2	120.776	61.4532
160.4	126.376	65.6532
160.6	130.376	59.6532
160.8	125.576	57.8533
161	139.776	67.0533
161.2	137.176	62.8533
161.4	134.776	61.4532
161.6	128.376	68.8533
161.8	128.776	69.4532
162	120.776	65.4532
162.2	102.776	68.6532
162.4	82.9763	74.4532
162.6	86.3763	69.2532
162.8	74.7763	69.4532
163	68.7763	67.4532
163.2	87.1763	58.8533
163.4	107.176	49.2533
163.6	100.976	47.2533
163.8	116.976	46.4532
164	118.176	43.6532
164.2	116.976	46.4532
164.4	118.376	52.0532
164.6	121.376	57.6532
164.8	116.776	56.0532
165	120.376	55.2533
165.2	118.976	65.6532
165.4	117.576	55.8533
165.6	121.176	47.8533
165.8	129.576	49.2533
166	132.176	51.8533
166.2	141.376	41.6532
166.4	143.776	51.2533
166.6	152.376	52.4532
166.8	148.176	51.8533
167	150.376	57.6532
167.2	150.576	62.0532
167.4	143.176	61.6532
167.6	144.176	63.0532
167.8	150.976	64.2532
168	145.576	66.4532
168.2	142.976	62.4532
168.4	149.576	55.0532
168.6	124.576	64.0533
168.8	116.376	63.8533
169	122.376	62.6532
169.2	111.176	67.4532
169.4	113.976	68.6532
169.6	135.376	61.2533
169.8	139.376	56.6532
170	128.376	51.2533
170.2	147.376	46.0532
170.4	142.576	46.0532
170.6	136.976	41.4532
170.8	131.576	47.8533
171	132.376	52.2533
171.2	112.976	52.2533
171.4	103.376	55.0532
171.6	109.576	56.4532
171.8	113.976	55.2533
172	114.576	45.8533
172.2	118.376	42.0532
172.4	132.776	44.6532
172.6	118.976	45.8533
172.8	114.176	41.2533
173	119.576	41.6532
173.2	123.776	53.8533
173.4	126.576	51.6532
173.6	120.776	50.6532
173.8	116.576	54.0532
174	111.576	55.0532
174.2	103.176	48.8533
174.4	94.7763	49.2533
174.6	107.176	53.2533
174.8	114.976	56.4532
175	112.576	62.0532
175.2	121.376	64.6532
175.4	118.776	63.4532
175.6	125.776	69.2532
175.8	130.776	66.0533
176	132.776	62.8533
176.2	138.976	62.0532
176.4	145.376	68.6532
176.6	138.576	58.0532
176.8	143.976	65.4532
177	150.776	64.4532
177.2	147.576	64.2532
177.4	144.776	56.2533
177.6	144.576	59.4532
177.8	133.176	48.0532
178	128.576	49.4532
178.2	123.376	48.4532
178.4	126.376	46.0532
178.6	130.976	47.8533
178.8	121.576	51.6532
179	115.976	49.8533
179.2	110.776	43.8533
179.4	108.976	44.6532
179.6	101.976	38.4532
179.8	120.576	37.2533
180	118.376	38.4532
180.2	122.176	40.2533
180.4	127.376	44.2533
180.6	134.976	49.6532
180.8	121.576	52.4532
181	124.976	54.0532
181.2	120.176	58.4532
181.4	111.176	51.8533
181.6	100.976	48.4532
181.8	97.3763	48.2533
182	101.776	47.8533
182.2	111.976	45.6532
182.4	108.976	53.6532
182.6	100.576	57.2533
182.8	97.7763	59.6532
183	98.9763	62.0532
183.2	94.9763	57.2533
183.4	93.1763	56.6532
183.6	115.376	56.0532
183.8	131.376	53.2533
184	131.576	48.6532
184.2	136.976	54.4532
184.4	142.776	48.2533
184.6	127.376	47.0532
184.8	122.776	55.6532
185	126.576	51.2533
185.2	114.976	53.8533
185.4	118.776	57.4532
185.6	125.376	61.6532
185.8	125.376	55.4532
186	120.776	63.2533
186.2	131.976	61.0532
186.4	135.376	61.4532
186.6	128.976	63.8533
186.8	121.576	61.8533
187	111.776	59.6532
187.2	113.576	57.6532
187.4	104.376	59.0532
187.6	105.376	48.4532
187.8	106.376	51.0532
188	121.176	47.4532
188.2	110.776	51.0532
188.4	111.576	49.4532
188.6	126.776	51.0532
188.8	130.176	51.4532
189	125.776	53.6532
189.2	125.376	51.4532
189.4	125.376	50.0532
189.6	116.376	52.6532
189.8	123.376	48.0532
190	125.776	46.4532
190.2	130.776	49.0532
190.4	138.176	47.8533
190.6	143.776	44.4532
190.8	135.176	43.4532
191	139.776	44.4532
191.2	140.976	44.8533
191.4	128.776	43.4532
191.6	126.976	49.8533
191.8	129.776	48.8533
192	118.776	49.4532
192.2	116.376	46.2533
192.4	128.176	50.8533
192.6	125.376	45.8533
192.8	129.176	44.0532
193	127.976	42.0532
193.2	127.376	43.0532
193.4	126.576	39.8533
193.6	122.176	43.2533
193.8	120.976	47.8533
194	121.776	47.0532
194.2	134.576	46.8533
194.4	128.776	49.2533
194.6	128.376	49.2533
194.8	119.976	54.0532
195	131.976	57.8533
195.2	134.776	56.2533
195.4	140.376	50.8533
195.6	145.576	57.6532
195.8	146.576	52.6532
196	139.176	52.6532
196.2	127.976	53.4532
196.4	124.176	63.2533
196.6	118.776	55.6532
196.8	118.176	54.8533
197	118.176	55.8533
197.2	118.576	55.8533
197.4	112.976	54.0532
197.6	109.976	52.8533
197.8	109.976	55.0532
198	106.576	49.6532
198.2	97.5763	50.2533
198.4	110.376	43.8533
198.6	117.976	43.2533
198.8	121.176	36.2533
199	119.576	37.6532
199.2	115.776	37.8533
199.4	104.976	40.4532
199.6	97.7763	44.8533
199.8	101.576	48.8533
200	100.176	52.4532
200.2	114.376	57.2533
200.4	105.976	54.8533
200.6	114.776	54.2533
200.8	120.376	55.2533
201	123.576	54.2533
201.2	123.576	47.2533
201.4	133.576	56.8533
201.6	131.576	50.0532
201.8	123.776	50.2533
202	118.376	50.8533
202.2	118.776	49.8533
202.4	116.776	45.0532
202.6	115.776	47.8533
202.8	119.376	50.0532
203	122.776	48.8533
203.2	123.376	55.6532
203.4	129.376	59.2533
203.6	126.376	63.4532
203.8	119.576	59.2533
204	129.576	66.2532
204.2	131.976	61.4532
204.4	130.176	57.4532
204.6	140.976	58.8533
204.8	146.776	57.8533
205	139.376	55.2533
205.2	133.576	56.8533
205.4	129.976	57.8533
205.6	114.576	60.4532
205.8	112.176	64.4532
206	116.976	63.0532
206.2	114.576	61.8533
206.4	120.776	60.4532
206.6	136.776	54.4532
206.8	136.776	53.2533
207	130.776	53.2533
207.2	130.776	59.8533
207.4	135.976	59.2533
207.6	124.176	58.6532
207.8	129.976	60.4532
208	132.776	58.2533
208.2	137.976	56.4532
208.4	130.176	52.8533
208.6	115.776	55.0532
208.8	97.7763	60.4532
209	89.5763	58.4532
209.2	91.3763	53.4532
209.4	89.1763	54.6532
209.6	104.376	48.0532
209.8	117.376	39.0532
210	122.776	42.8533
210.2	120.376	41.2533
210.4	125.576	44.8533
210.6	128.376	51.0532
210.8	116.376	54.6532
211	120.376	54.4532
211.2	119.176	62.0532
211.4	121.576	61.4532
211.6	120.976	64.0533
211.8	139.576	63.8533
212	132.576	58.8533
212.2	116.576	48.4532
212.4	95.9763	49.4532
212.6	101.976	51.0532
212.8	100.376	48.4532
213	104.976	47.4532
213.2	115.576	47.8533
213.4	132.776	57.4532
213.6	126.176	51.2533
213.8	123.176	52.4532
214	113.376	60.8533
214.2	113.376	61.4532
214.4	107.176	56.4532
214.6	110.176	56.0532
214.8	110.176	57.0532
215	118.776	57.6532
215.2	119.776	70.4532
215.4	131.176	69.0533
215.6	127.976	71.6532
215.8	130.176	75.8533
216	131.776	73.8533
216.2	130.976	59.0532
216.4	119.976	51.8533
216.6	123.176	47.4532
216.8	110.376	40.6532
217	101.776	42.4532
217.2	102.376	50.2533
217.4	95.5763	53.8533
217.6	75.5763	54.2533
217.8	79.3763	57.8533
218	94.1763	50.0532
218.2	94.1763	51.4532
218.4	100.176	51.0532
218.6	122.976	55.8533
218.8	128.776	54.8533
219	117.176	57.6532
219.2	120.576	61.2533
219.4	131.976	56.4532
219.6	122.176	49.8533
219.8	119.776	45.4532
220	129.976	44.8533
220.2	131.576	42.6532
220.4	135.776	46.8533
220.6	142.376	56.0532
220.8	138.376	58.2533
221	129.976	59.8533
221.2	122.976	54.0532
221.4	126.376	58.2533
221.6	115.376	52.8533
221.8	126.576	53.8533
222	132.376	57.6532
222.2	135.376	60.8533
222.4	125.976	58.2533
222.6	129.576	61.6532
222.8	119.176	66.2532
223	121.376	60.2533
223.2	128.376	61.8533
223.4	128.976	55.8533
223.6	141.976	47.0532
223.8	147.176	48.6532
224	139.776	49.4532
224.2	135.376	48.8533
224.4	123.376	52.4532
224.6	114.976	56.8533
224.8	107.976	49.8533
225	113.376	60.4532
225.2	114.576	64.0533
225.4	123.576	60.2533
225.6	116.776	62.2533
225.8	127.576	63.2533
226	115.176	54.4532
226.2	111.976	45.6532
226.4	112.176	49.6532
226.6	125.576	50.2533
226.8	114.976	51.4532
227	127.576	52.6532
227.2	127.576	49.8533
227.4	120.976	48.8533
227.6	109.376	54.0532
227.8	109.376	49.6532
228	104.776	46.8533
228.2	112.776	56.8533
228.4	108.576	52.4532
228.6	114.576	42.4532
228.8	120.376	44.2533
229	117.376	38.0532
229.2	106.376	30.0532
229.4	114.776	33.8533
229.6	109.176	36.8533
229.8	113.776	34.8533
230	111.576	37.6532
230.2	116.576	42.2533
230.4	109.576	38.8533
230.6	112.376	46.0532
230.8	96.7763	56.0532
231	104.976	59.2533
231.2	115.576	53.8533
231.4	114.976	58.2533
231.6	128.376	47.0532
231.8	136.976	32.6532
232	128.776	32.6532
232.2	112.976	33.6532
232.4	121.376	32.0532
232.6	117.776	38.2533
232.8	124.376	43.0532
233	139.976	47.4532
233.2	148.376	51.6532
233.4	144.376	50.0532
233.6	131.976	48.2533
233.8	132.176	55.2533
234	127.776	51.8533
234.2	120.376	47.8533
234.4	123.976	54.2533
234.6	130.976	50.8533
234.8	115.576	49.8533
235	113.176	49.6532
235.2	112.376	52.4532
235.4	107.976	46.4532
235.6	113.376	47.2533
235.8	120.976	47.6532
236	126.376	44.8533
236.2	137.976	42.6532
236.4	143.376	47.2533
236.6	133.576	54.6532
236.8	134.376	46.4532
237	119.576	52.0532
237.2	103.176	59.4532
237.4	98.7763	61.4532
237.6	85.9763	55.6532
237.8	99.7763	59.4532
238	107.176	60.2533
238.2	113.976	59.6532
238.4	116.776	50.2533
238.6	137.176	54.0532
238.8	122.376	58.8533
239	118.376	56.2533
239.2	115.176	49.6532
239.4	108.376	56.8533
239.6	98.5763	54.4532
239.8	92.5763	53.0532
240	99.5763	58.6532
240.2	108.576	56.6532
240.4	109.176	52.6532
240.6	125.376	50.2533
240.8	143.976	53.0532
241	136.576	42.6532
241.2	131.776	43.6532
241.4	133.976	46.8533
241.6	123.176	45.2533
241.8	115.376	42.2533
242	121.376	51.2533
242.2	115.576	57.0532
242.4	117.776	60.0532
242.6	117.576	63.4532
242.8	113.976	63.2533
243	108.176	59.8533
243.2	111.976	62.2533
243.4	113.976	58.8533
243.6	116.776	54.6532
243.8	118.376	52.0532
244	124.976	46.8533
244.2	118.776	48.4532
244.4	106.976	47.4532
244.6	101.376	48.8533
244.8	98.3763	54.8533
245	95.1763	54.8533
245.2	94.3763	50.2533
245.4	102.776	52.6532
245.6	99.5763	53.8533
245.8	99.1763	53.4532
246	96.9763	54.8533
246.2	104.976	50.2533
246.4	105.576	49.8533
246.6	99.7763	50.2533
246.8	105.576	46.0532
247	105.176	50.2533
247.2	109.576	54.6532
247.4	119.376	53.4532
247.6	123.376	51.2533
247.8	103.576	53.0532
248	82.3763	56.8533
248.2	52.7763	58.2533
248.4	20.3763	60.4532
248.6	3.57632	74.0533
248.8	-2.22368	83.8533
249	-4.42368	91.0533
249.2	-1.22368	95.6532
249.4	-0.42368	98.2532
249.6	0.97632	99.0533
249.8	1.37632	99.2532
250	2.77632	99.8533
250.2	1.97632	97.4532
250.4	1.37632	99.6532
250.6	-3.02368	94.6532
250.8	-6.62368	96.4532
251	-4.02368	91.2532
251.2	-7.22368	88.4532
251.4	-8.42368	85.6532
251.6	-2.42368	82.0533
251.8	0.37632	73.0533
252	-2.22368	71.8533
252.2	-1.22368	74.4532
252.4	1.37632	73.8533
252.6	-4.02368	74.8533
252.8	-5.62368	73.8533
253	-2.42368	73.6532
253.2	-1.82368	78.8533
253.4	-5.42368	89.4532
253.6	-1.22368	99.0533
253.8	-2.62368	106.453
254	-9.22368	116.253
254.2	-10.8237	112.053
254.4	-6.62368	97.8533
254.6	-12.2237	90.0533
254.8	-12.0237	82.4532
255	-9.42368	70.8533
255.2	-10.2237	68.2532
255.4	-13.8237	72.0533
255.6	-9.22368	70.2532
255.8	-9.22368	77.2532
256	-10.0237	79.8533
256.2	-9.62368	82.0533
256.4	-7.82368	83.0533
256.6	-6.82368	97.2532
256.8	-3.62368	92.0533
257	1.57632	90.2532
257.2	0.80963	92.4532
257.4	2.67558	92.0533
257.6	0.37351	77.8533
257.8	-0.29726	71.2532
258	-6.13737	70.4532
258.2	-3.58081	74.4532
258.4	-2.42758	76.4532
258.6	-2.47768	82.0533
258.8	0.0689	93.2532
259	5.21215	100.253
259.2	6.75208	90.8533
259.4	0.68868	99.6532
259.6	1.42195	101.253
259.8	1.75189	98.2532
260	0.87851	98.0533
260.2	0.4018	99.4532
260.4	2.72022	94.8533
260.6	0.90422	89.0533
260.8	-0.92194	89.6532
261	-2.44466	98.6532
261.2	-2.52627	102.453
261.4	-1.94579	101.053
261.6	1.87692	97.0533
261.8	-1.0708	95.0533
262	-0.88722	80.2532
262.2	-0.78215	84.8533
262.4	2.22489	74.6532
262.6	-2.94612	78.4532
262.8	0.93766	79.8533
263	-0.42488	76.6532
263.2	3.41902	70.4532
263.4	-0.73875	84.8533
263.6	-0.0434	86.2532
263.8	-3.57746	92.6532
264	-1.29694	97.2532
264.2	-3.10758	101.053
264.4	-1.95132	91.6532
264.6	1.55827	100.053
264.8	4.62187	98.2532
265	7.11957	97.8533
265.2	6.80084	95.8533
265.4	4.42019	95.2532
265.6	-0.04935	86.6532
265.8	-1.07717	88.8533
266	-5.98894	87.2532
266.2	-8.3054	84.4532
266.4	-4.92442	86.4532
266.6	-2.09267	86.6532
266.8	-1.6982	76.2532
267	0.6067	75.0533
267.2	5.44834	76.6532
267.4	3.38626	77.6532
267.6	1.74529	83.2532
267.8	0.50658	88.8533
268	-1.19967	90.8533
268.2	-2.10758	90.6532
268.4	-2.55048	85.0533
268.6	-1.08915	77.2532
268.8	0.74679	79.8533
269	1.09116	78.8533
269.2	-1.15735	84.4532
269.4	-1.40821	99.0533
269.6	0.8196	106.453
269.8	3.82622	100.853
270	1.08638	99.2532
270.2	1.13113	93.2532
270.4	1.30121	88.2532
270.6	1.09451	88.2532
270.8	-0.75534	84.2532
271	-0.24592	91.6532
271.2	-2.93749	87.6532
271.4	1.03486	94.2532
271.6	-1.43737	95.6532
271.8	-1.25237	96.2532
272	2.62145	97.4532
272.2	2.19908	106.253
272.4	-3.22095	89.8533
272.6	-1.39497	88.0533
272.8	-0.38433	91.0533
273	-0.43611	84.8533
273.2	1.32283	86.6532
273.4	4.56255	91.0533
273.6	5.07203	91.0533
273.8	1.61606	96.2532
274	-1.79569	102.453
274.2	-0.92094	113.253
274.4	-3.86152	113.653
274.6	-6.827	108.453
274.8	-7.81737	108.453
275	-0.43264	98.8533
275.2	-2.27281	81.8533
275.4	1.86213	80.4532
275.6	3.57217	82.4532
275.8	4.05732	78.0533
276	4.71757	84.2532
276.2	7.35292	83.6532
276.4	4.36338	85.8533
276.6	0.54895	86.2532
276.8	2.56744	87.0533
277	-3.57616	84.2532
277.2	-7.87687	83.8533
277.4	-7.32972	90.2532
277.6	-5.12972	84.6532
277.8	-8.12972	81.4532
278	-3.52972	87.6532
278.2	0.67028	88.0533
278.4	2.67028	80.2532
278.6	6.07028	91.6532
278.8	11.2703	95.0533
279	7.87028	88.2532
279.2	4.47028	88.2532
279.4	4.27028	88.2532
279.6	2.27028	81.4532
279.8	0.47028	86.0533
280	1.67028	88.6532
280.2	5.07028	83.2532
280.4	6.87028	99.0533
280.6	5.67028	103.253
280.8	3.47028	96.8533
281	-1.72972	94.8533
281.2	-2.92972	105.853
281.4	-5.12972	97.0533
281.6	-4.12972	90.2532
281.8	-3.92972	86.8533
282	-3.72972	84.0533
282.2	-3.12972	81.0533
282.4	-1.12972	81.0533
282.6	2.87028	81.0533
282.8	2.27028	81.8533
283	6.07028	80.4532
283.2	6.07028	83.0533
283.4	2.27028	82.2532
283.6	-0.92972	93.6532
283.8	2.67028	96.0533
284	1.27028	102.253
284.2	-0.32972	94.4532
284.4	-0.92972	92.6532
284.6	0.07028	80.6532
284.8	-2.52972	82.4532
285	-3.72972	80.0533
285.2	-4.12972	78.8533
285.4	-1.12972	84.6532
285.6	-2.12972	83.0533
285.8	-2.12972	82.8533
286	1.67028	87.8533
286.2	5.07028	85.4532
286.4	5.27028	80.0533
286.6	5.87028	87.8533
286.8	4.87028	82.6532
287	1.47028	82.6532
287.2	4.07028	95.6532
287.4	7.47028	95.4532
287.6	8.47028	88.6532
287.8	10.0703	88.0533
288	12.4703	86.0533
288.2	8.67028	79.0533
288.4	4.87028	71.6532
288.6	0.27028	74.0533
288.8	1.27028	77.4532
289	0.47028	74.2532
289.2	-1.72972	77.2532
289.4	-3.52972	86.2532
289.6	0.27028	83.4532
289.8	-3.32972	84.2532
290	-3.52972	82.2532
290.2	-2.32972	83.0533
290.4	-1.52972	73.2532
290.6	-3.92972	71.8533
290.8	-1.12972	66.8533
291	0.27028	72.0533
291.2	-1.12972	69.2532
291.4	0.07028	71.6532
291.6	6.07028	76.6532
291.8	6.07028	78.6532
292	11.2703	80.0533
292.2	11.2703	73.2532
292.4	10.2703	71.8533
292.6	4.87028	66.8533
292.8	3.87028	72.0533
293	-2.92972	70.0533
293.2	-1.12972	80.2532
293.4	0.27028	79.0533
293.6	-1.12972	86.4532
293.8	0.07028	87.8533
294	6.07028	82.6532
294.2	6.07028	82.6532
294.4	11.2703	95.6532
294.6	11.2703	106.653
294.8	10.2703	107.853
295	4.87028	111.653
295.2	3.87028	107.053
295.4	-2.92972	105.853
295.6	-1.12972	97.0533
295.8	0.27028	90.2532
296	-1.12972	86.8533
296.2	0.07028	84.0533
296.4	6.07028	81.0533
296.6	6.07028	81.0533
296.8	11.2703	81.0533
297	11.2703	81.8533
297.2	9.27028	80.4532
297.4	4.47028	83.0533
297.6	9.47028	82.2532
297.8	3.67028	93.6532
298	11.2703	96.0533
298.2	11.2703	102.253
298.4	10.2703	94.4532
298.6	4.87028	87.0533
298.8	3.87028	77.6532
299	-2.92972	74.6532
299.2	-1.12972	76.6532
299.4	0.27028	73.2532
299.6	-1.12972	71.8533
299.8	0.07028	66.8533
300	-6.92972	72.0533

[truncated: 29 more sheets: Fig.3f, Fig.4a, top, Fig4a, bottom, Fig.4b, Fig.4c, Fig.5, top, Fig.5, middle, Fig.5, bottom, Fig.S1b, Fig.S2a, Fig.S2b, Fig.S3a, Fig.S3b, Fig.S4c, Fig.S6a, Fig.S6b, Fig.S7a, Fig.S7b, Fig.S7c, Fig.S7d …]
